# Supplementary material for: Avian Resistance to Campylobacter jejuni Colonization Is Associated with an Intestinal Immunogene Expression Signature Identified by mRNA Sequencing
Source: PLoS One. 2012 Aug 1;7(8):e40409. doi: 10.1371/journal.pone.0040409 (PMC3411578; doi:10.1371/journal.pone.0040409)
Supplement: Table S1 — Analysis of differential gene expression. Genes are identified by their unique Entrez GeneID. The CGNC gene symbol and short descriptor are also provided. Average normalized gene counts for low-colonized and high-colonized birds and the fold-change between these two groups are shown. The direction of fold-change is indicated: ‘+’ reflects higher expression and ‘−’ reflects lower expression in low-colonized relative to high-colonized birds. The p-values and adjusted p-values (Benjamini & Hochberg) for each gene are shown. Although GeneID 776447 and GeneID 431338 exhibit significant differential expression, they display high residual variance and their significance estimates are therefore unreliable. (XLSX) [file pone.0040409.s001.xlsx]

## Sheet: Sheet1
# Genes are identified by their unique Entrez GeneID. The CGNC gene symbol and short descriptor are also provided.
# Average normalized gene counts for low-colonized and high-colonized birds and the fold-change between these two groups are shown.
# The direction of fold-change is indicated: '+' reflects higher expression and '-' reflects lower expression in low-colonized relative to high-colonized birds.
# The p-values and adjusted p-values (Benjamini & Hochberg) for each gene are shown. Although GeneID 776447 and GeneID 431338 exhibit significant differential expression, they display high residual variance and their significance estimates are therefore unreliable.
GeneID	Average_lows	Average_highs	Fold-change	+/-	p-value	p-adjust (BH)	resVarA	resVarB	Gene symbol	Descriptor
776447	0	26.0041	-	-	2.40979e-86	4.15784e-82	0	121.024	LOC776447	uncharacterized LOC776447
431338	0.0558136	5.45422	97.7222	-	1.50332e-37	1.29691e-33	0.011191	115.697	SLC5A12	solute carrier family 5 (sodium/glucose cotransporter), member 12
424523	818.662	207.535	3.94469	+	9.66768e-24	5.56021e-20	15.594	5.82621	LOC424523	epithelial chloride channel protein-like
X07174.1	254.627	83.6885	3.04255	+	2.4227e-19	1.04521e-15	15.4025	1.4145	-	mRNA for IgG H-chain (HC36) D-J-C
374117	153.864	55.1671	2.78906	+	1.53461e-17	6.61953e-14	10.202	1.83041	IGJ	immunoglobulin J polypeptide, linker protein for immunoglobulin alpha and mu polypeptides
403120	125.64	283.53	2.25669	-	1.58837e-12	5.48115e-09	1.4584	27.2639	ISG12-2	ISG12-2 protein-like
422427	22.1666	53.7936	2.42679	-	7.42926e-11	2.13641e-07	1.92678	14.0731	DDX60	DEAD (Asp-Glu-Ala-Asp) box polypeptide 60
769922	0.0971356	1.04143	10.7214	-	1.24051e-09	3.05767e-06	0.0731332	21.0469	LOC769922	uncharacterized LOC769922
416928	446.649	216.666	2.06146	+	4.76201e-09	1.02705e-05	8.15079	4.18309	IGLL1	immunoglobulin lambda-like polypeptide 1
415768	69.6744	29.172	2.3884	+	1.85338e-08	3.55313e-05	12.3812	9.1278	SLC7A9	solute carrier family 7 (glycoprotein-associated amino acid transporter light chain, bo,+ system), member 9
S40610.1	138.113	67.5311	2.04517	+	7.40432e-08	0.00011616	8.79667	2.21518	-	mRNA for IgA H=immunoglobulin alpha heavy chain
770198	37.7909	17.069	2.21401	+	8.35835e-08	0.000144215	7.11798	3.6979	SLC13A1	solute carrier family 13 (sodium/sulfate symporters), member 1
428771	330.361	166.792	1.98067	+	2.33734e-07	0.000366622	9.60591	10.4889	ENPEP	glutamyl aminopeptidase (aminopeptidase A)
X01613.1	219.03	113.818	1.92438	+	4.06882e-07	0.000438848	8.45681	4.29337	-	mRNA for mu immunoglobulin heavy chain C region
416929	7.07225	2.17364	3.25363	+	3.46483e-07	0.000478956	5.6394	0.268292	LOC416929	immunoglobulin, light chain, lambda, psi-V7 pseudogene
396098	18.3557	8.72006	2.105	+	3.60869e-07	0.000478956	4.50219	3.0126	LOC396098	B6.1
419854	26.2773	12.8108	2.05119	+	4.46815e-07	0.000550667	5.97195	2.54605	CR2	complement component (3d/Epstein Barr virus) receptor 2
430017	6.43507	2.18738	2.94191	+	5.61472e-07	0.000645843	5.60412	0.769262	LOC430017	Ig heavy chain V-III region VH26-like
426655	0.0381167	0.471189	12.3617	-	6.14924e-07	0.000663118	0.257195	15.703	SPAG4	sperm associated antigen 4
420801	7.809	2.84639	2.74347	+	7.17047e-07	0.000709752	5.98223	2.18617	SLC9A3	solute carrier family 9 (sodium/hydrogen exchanger), member 3
423781	49.8332	23.8424	2.09011	+	7.78945e-07	0.000709752	4.85707	0.627488	WDFY4	WDFY family member 4
420971	296.757	155.62	1.90693	+	7.81575e-07	0.000709752	9.9749	10.5893	SLC6A19	solute carrier family 6 (neutral amino acid transporter), member 19
395090	5.0306	1.59028	3.16334	+	1.06184e-06	0.000916048	4.66516	0.37827	TNFRSF8	tumor necrosis factor receptor superfamily, member 8
387330	8.22204	3.81111	2.15739	+	1.34367e-06	0.00110399	5.77029	3.67395	PAX5	paired box 5
769327	4.44788	1.321	3.36705	+	2.23898e-06	0.00175597	5.718	0.245234	LOC769327	immunoglobulin, light chain, lambda, psi-V12 pseudogene
418426	7.91223	3.09941	2.55282	+	3.72382e-06	0.00279351	5.47426	0.36589	BTLA	B and T lymphocyte associated
373994	12.4217	6.47294	1.91901	+	3.99046e-06	0.00286881	4.35924	6.51862	POU2AF1	POU class 2 associating factor 1
769283	5.5119	1.6524	3.33569	+	4.32662e-06	0.00298606	5.75058	0.30673	LOC769283	immunoglobulin, light chain, lambda, psi-V8 pseudogene
427703	2.88563	0.766471	3.76483	+	4.64432e-06	0.00308204	4.6093	0.291172	LOC427703	immunoglobulin, light chain, lambda, psi-V4 pseudogene
421158	0.296682	0.0199649	14.8602	+	5.14642e-06	0.00320482	2.44004	0.43417	PKP1	plakophilin 1 (ectodermal dysplasia/skin fragility syndrome)
419333	12.1041	5.34533	2.26442	+	5.20082e-06	0.00320482	4.48451	1.07245	LOC419333	uncharacterized LOC419333
769305	3.93831	1.06475	3.6988	+	6.21996e-06	0.00369936	4.25609	0.450159	LOC769305	Ig lambda chain V-1 region-like
417932	60.8077	38.8648	1.5646	+	6.43217e-06	0.00369936	9.7367	17.324	SLC5A8	solute carrier family 5 (iodide transporter), member 8
422060	818.856	465.536	1.75896	+	7.31781e-06	0.00407295	7.70655	9.6196	MEP1A	meprin A, alpha (PABA peptide hydrolase)
404537	0.192411	0	-	+	7.67816e-06	0.00413997	1.48026	0	ZPBP	zona pellucida binding protein
420706	12.5255	5.65369	2.21546	+	8.33259e-06	0.00435668	4.01056	2.14475	TGM4	transglutaminase 4 (prostate)
416930	8.84233	3.32402	2.66013	+	9.00964e-06	0.00457213	5.71874	0.640571	LOC416930	Ig lambda chain V-1 region-like
428650	3.4358	8.52169	2.48026	-	9.79346e-06	0.0048279	0.418594	8.09727	RSAD2	radical S-adenosyl methionine domain containing 2
776809	5.48511	12.2764	2.23813	-	1.08151e-05	0.00513256	1.88037	11.4402	LOC776809	uncharacterized LOC776809
395908	89.238	149.489	1.67517	-	1.10064e-05	0.00513256	2.28007	3.69307	OASL	2'-5'-oligoadenylate synthetase-like
769232	29.6422	14.4196	2.05569	+	1.15583e-05	0.00524806	5.04313	0.440599	LOC769232	uncharacterized LOC769232
395998	77.5791	148.734	1.9172	-	1.76522e-05	0.00761493	1.45153	5.11593	SORL1	sortilin-related receptor, L(DLR class) A repeats containing
771676	3.31218	0.837615	3.95429	+	1.76537e-05	0.00761493	29.1192	2.98501	HOXB13	homeobox B13
768616	0.641013	0.0960453	6.67407	+	1.92845e-05	0.00811548	2.50106	0.197606	LOC768616	similar to trypsinogen
776771	3.51221	8.71986	2.48273	-	2.05438e-05	0.00843958	0.430281	7.10084	LOC776771	similar to putative protein
419784	8.35897	4.36468	1.91514	+	2.30852e-05	0.00926305	3.54206	4.03582	CXCR5	chemokine (C-X-C motif) receptor 5
776037	7.82883	2.89213	2.70694	+	2.66027e-05	0.0104319	4.97843	0.319915	EVI2A	ecotropic viral integration site 2A
374179	15.8063	7.78841	2.02946	+	3.03465e-05	0.0116355	3.10733	1.11876	IRF4	interferon regulatory factor 4
423773	3.27135	1.01214	3.23212	+	3.64749e-05	0.0136812	23.3174	4.16719	MSMB	microseminoprotein, beta-
419743	6.62179	2.34872	2.81932	+	4.37591e-05	0.0160642	37.667	1.92727	ATP12A	ATPase, H+/K+ transporting, nongastric, alpha polypeptide
424187	187.41	106.601	1.75806	+	5.9413e-05	0.0212397	7.31117	5.99118	DPP4	dipeptidyl-peptidase 4
420699	0.00882409	0.215254	24.3939	-	6.03191e-05	0.0212397	0.30698	8.94165	SLC6A20	solute carrier family 6 (proline IMINO transporter), member 20
395131	24.329	13.9922	1.73876	+	6.39488e-05	0.0220674	6.92436	9.9446	SLC34A2	solute carrier family 34 (sodium phosphate), member 2
429463	1.67087	0.525091	3.18205	+	6.65516e-05	0.0225153	6.90621	0.355567	LOC429463	uncharacterized LOC429463
770132	3.37432	1.18132	2.8564	+	9.46342e-05	0.0314004	3.93221	1.58777	LOC770132	similar to cytidine deaminase
430014	1.40711	0.394599	3.56594	+	0.000103298	0.0336284	4.62165	0.413463	LOC430014	Ig heavy chain V-III region VH26-like
395923	5.29336	2.90554	1.82182	+	0.000110386	0.0352704	5.01222	7.10381	CD72	CD72 molecule
422511	1.32381	0.412194	3.21161	+	0.000120284	0.0377342	3.04634	0.507735	LOC422511	CXCL13L3
414140	0.474037	0.0990544	4.78563	+	0.000128133	0.0394788	2.02131	0.587565	AMY2A	amylase, alpha 2A; pancreatic
424188	7.71006	3.28506	2.34701	+	0.000133874	0.040524	3.87812	1.18932	SLC4A10	solute carrier family 4, sodium bicarbonate transporter, member 10
427272	8.03498	3.29351	2.43964	+	0.000157833	0.0459525	2.36989	0.351848	SYK	spleen tyrosine kinase
423790	15.9282	27.9433	1.75432	-	0.000160133	0.0459525	1.01124	9.60563	IFIT5	interferon-induced protein with tetratricopeptide repeats 5
421097	101.035	63.5558	1.58971	+	0.000163885	0.0459525	6.92744	7.62992	MEP1B	meprin A, beta
420996	4.32053	11.5318	2.66907	-	0.000164232	0.0459525	0.338384	36.3904	NR4A3	nuclear receptor subfamily 4, group A, member 3
421101	0.187276	0.00893735	20.9543	+	0.000165124	0.0459525	1.13752	0.192822	LOC421101	uncharacterized LOC421101
374268	27.9146	14.4933	1.92604	+	0.000188469	0.0516165	4.12551	0.462628	PIK3AP1	phosphoinositide-3-kinase adaptor protein 1
416932	2.04824	1.06212	1.92845	+	0.00022546	0.0607825	2.7117	5.58785	VPREB3	pre-B lymphocyte 3
416586	7.58449	3.81539	1.98787	+	0.000243699	0.064689	3.00302	1.64173	IL21R	interleukin 21 receptor
396218	19.5401	10.5404	1.85384	+	0.000247996	0.0648323	3.57083	2.09635	LYZ	lysozyme (renal amyloidosis)
431191	2.4664	0.865045	2.85118	+	0.000252175	0.0649407	3.67445	0.260367	VH1	uncharacterized LOC431191
769970	8.49617	17.7012	2.08344	-	0.000257653	0.0650576	0.882342	14.2032	LOC769970	uncharacterized LOC769970
424730	0.955066	2.52049	2.63907	-	0.00026017	0.0650576	0.590195	5.53535	LOC424730	uncharacterized LOC424730
423496	4.54305	1.97166	2.30417	+	0.000266663	0.0655595	3.57936	0.646785	PLD4	phospholipase D family, member 4
378789	226.016	138.382	1.63328	+	0.000269777	0.0655595	13.2658	14.0602	SLC15A1	solute carrier family 15 (oligopeptide transporter), member 1
431524	2.279	0.885241	2.57444	+	0.000282153	0.0666784	4.91427	1.15758	LOC431524	Ig heavy chain V-III region VH26-like
374055	12.0571	5.84963	2.06118	+	0.000282733	0.0666784	3.18044	0.326847	TRAF5	TNF receptor-associated factor 5
395507	25.2911	13.9266	1.81603	+	0.000285974	0.0666784	5.51728	0.41567	P2RX5	purinergic receptor P2X, ligand-gated ion channel, 5
427348	40.241	21.8719	1.83985	+	0.000293965	0.0676276	2.80454	0.282325	DOCK8	dedicator of cytokinesis 8
769236	2.22589	0.763304	2.91612	+	0.000319163	0.0724583	3.67362	0.553835	LOC769236	uncharacterized LOC769236
426561	6.7817	2.67911	2.53133	+	0.000338539	0.0758591	4.78157	2.25409	MRPS26	mitochondrial ribosomal protein S26
416871	77.1748	44.3778	1.73904	+	0.000380205	0.0841033	3.34873	0.408749	HVCN1	hydrogen voltage-gated channel 1
427915	4.7221	1.9187	2.4611	+	0.000394402	0.0861395	3.26422	0.357254	SPIC	Spi-C transcription factor (Spi-1/PU.1 related)
776380	1.73533	4.01736	2.31504	-	0.000405301	0.0863675	3.45275	4.26427	LOC776380	similar to Na+ channel alpha subunit
426106	8.8915	4.63761	1.91726	+	0.000407368	0.0863675	2.79115	2.01734	LOC426106	C-type lectin domain family 17, member A-like
769224	2.13271	0.750741	2.8408	+	0.000410463	0.0863675	3.06074	0.220162	THEMIS	thymocyte selection associated
769256	1.74605	0.538965	3.23963	+	0.000444189	0.0923377	3.84096	0.854064	IL17REL	interleukin 17 receptor E-like
430011	0.961955	0.302836	3.17648	+	0.000457858	0.0937062	2.62906	0.553693	LOC430011	uncharacterized LOC430011
418623	304.852	217.962	1.39865	+	0.000461633	0.0937062	8.05786	18.2297	ACE2	angiotensin I converting enzyme (peptidyl-dipeptidase A) 2
418790	74.2998	57.0407	1.30258	+	0.000469633	0.0942215	7.34507	16.5973	CLDN10	claudin 10
427866	5.25585	2.51922	2.0863	+	0.000491581	0.0974913	4.56589	3.94664	C1H12orf28	chromosome 1 open reading frame, human C12orf28
422506	37.9266	65.4106	1.72466	-	0.000507117	0.0994294	0.465448	2.27914	FRAS1	Fraser syndrome 1
424095	20.6255	10.8353	1.90356	+	0.000530409	0.102218	8.67759	12.7313	CPO	carboxypeptidase O
418535	11.5588	5.96428	1.938	+	0.000535001	0.102218	3.39828	0.39695	UBASH3A	ubiquitin associated and SH3 domain containing A
373926	2.15847	0.934754	2.30913	+	0.000539115	0.102218	2.94226	0.702053	FGB	fibrinogen beta chain
408038	0.747278	0.22589	3.30814	+	0.000612165	0.114808	2.91735	0.812432	LOC408038	beta-keratin
769716	124.546	60.5646	2.05642	+	0.000621343	0.114917	23.5781	1.91902	LOC769716	class I histocompatibility antigen, F10 alpha chain-like
422308	10.065	5.28972	1.90275	+	0.000626072	0.114917	2.97758	0.738362	LOC422308	exocyst complex component 1-like
424854	2.50279	4.73575	1.89219	-	0.000633506	0.115058	3.28949	19.948	GAL3ST2	galactose-3-O-sulfotransferase 2
395712	144.234	84.7212	1.70245	+	0.000653035	0.116758	6.25239	5.84257	ABCB1	ATP-binding cassette, sub-family B (MDR/TAP), member 1
427612	24.3316	12.6646	1.92123	+	0.000656397	0.116758	3.55656	0.323725	DOCK2	dedicator of cytokinesis 2
426544	2.03766	0.744529	2.73685	+	0.00075043	0.132122	2.13626	0.134617	FAM46C	family with sequence similarity 46, member C
419940	29.3559	21.2396	1.38213	+	0.000799765	0.139385	5.53901	10.0892	CD79B	CD79b molecule, immunoglobulin-associated beta
418893	25.0376	16.0459	1.56037	+	0.000815041	0.140627	6.00607	7.12702	FREM2	FRAS1 related extracellular matrix protein 2
426860	0.576819	0.180318	3.19891	+	0.000848712	0.144987	1.82522	0.471331	TRMT1L	TRM1 tRNA methyltransferase 1-like
418257	1.27114	0.519123	2.44862	+	0.000999972	0.169152	2.51748	0.940566	AICDA	activation-induced cytidine deaminase
395974	9.28662	4.93698	1.88103	+	0.00103772	0.173219	2.19767	0.515136	IKZF1	IKAROS family zinc finger 1 (Ikaros)
768689	0.145354	0.0199649	7.28052	+	0.00104409	0.173219	2.68937	1.10415	LOC768689	uncharacterized LOC768689
396535	38.1998	20.6624	1.84876	+	0.00109125	0.179318	17.7909	23.8625	APOB	apolipoprotein B (including Ag(x) antigen)
418665	11.1552	6.02263	1.85221	+	0.00116519	0.189662	3.0915	0.459253	P2RY8	purinergic receptor P2Y, G-protein coupled, 8
420776	6.10379	2.8114	2.17108	+	0.00118236	0.190659	2.52707	0.19713	BLVRA	biliverdin reductase A
418546	0	0.135356	-	-	0.00119987	0.191691	0	2.0055	CRYAA	crystallin, alpha A
777502	102.677	168.412	1.64021	-	0.00121207	0.191864	1.2308	6.52453	LOC777502	similar to ENSANGP00000012932
776951	0.339213	0.0707611	4.79378	+	0.00124265	0.194915	2.56968	0.988878	LOC776951	uncharacterized LOC776951
374270	18.7571	9.98926	1.87773	+	0.00129589	0.201435	3.18854	0.229659	IL16	interleukin 16 (lymphocyte chemoattractant factor)
772169	0.47583	0.128158	3.71285	+	0.00130886	0.201634	3.74157	0.621387	LOC772169	similar to Ig alpha chain
419862	23.4547	15.2319	1.53984	+	0.00141377	0.214117	2.73718	2.71013	TRAF3IP3	TRAF3 interacting protein 3
395320	1.00233	0.367935	2.72421	+	0.0014147	0.214117	2.65753	1.29277	CDX4	caudal type homeobox 4
386580	94.7825	59.8933	1.58252	+	0.00146166	0.219299	2.99873	0.474752	PTPRC	protein tyrosine phosphatase, receptor type, C
430678	0.498546	0.125826	3.96218	+	0.00151349	0.225118	1.69322	0.3846	CHIR-B5	immunoglobulin-like receptor CHIR-B5
424152	18.3468	10.6141	1.72854	+	0.00158045	0.233069	3.89256	3.20792	CYBRD1	cytochrome b reductase 1
422843	107.085	86.4405	1.23883	+	0.0016105	0.235487	6.16306	19.9081	SLC2A9	solute carrier family 2 (facilitated glucose transporter), member 9
422166	4.18354	8.495	2.03058	-	0.00166893	0.241981	0.730823	6.58676	EDA2R	ectodysplasin A2 receptor
422046	40.7868	24.3167	1.67732	+	0.00169153	0.243213	6.71015	5.84244	LOC422046	cytochrome P450 2K1-like
421003	15.2714	8.24375	1.85248	+	0.00172833	0.24557	2.60251	0.290151	FAM65B	family with sequence similarity 65, member B
427352	106.327	68.1503	1.56019	+	0.00173638	0.24557	4.4229	4.51144	SLC1A1	solute carrier family 1 (neuronal/epithelial high affinity glutamate transporter, system Xag), member 1
420244	132.219	64.2012	2.05945	+	0.00177634	0.249179	36.4001	5.4796	RGS22	regulator of G-protein signaling 22
418534	1.28206	0.56258	2.2789	+	0.0018355	0.255049	4.24038	2.05841	TFF2	trefoil factor 2
424303	24.2624	13.6769	1.77397	+	0.00184776	0.255049	2.89201	0.26803	ARHGAP15	Rho GTPase activating protein 15
421856	0.643431	0.309444	2.07931	+	0.00187446	0.256682	1.58804	2.19701	LOC421856	uncharacterized LOC421856
416235	27.31	20.2193	1.35069	+	0.00190216	0.258424	3.38397	6.73964	SPINK5	serine peptidase inhibitor, Kazal type 5
416476	74.1265	46.9046	1.58037	+	0.00210475	0.283713	1.72589	0.479362	CARD11	caspase recruitment domain family, member 11
777434	137.854	90.2309	1.52779	+	0.00219707	0.293862	3.4901	4.05288	LOC777434	uncharacterized LOC777434
776779	0.82287	0.295841	2.78146	+	0.00236454	0.313829	2.21657	1.19254	LOC776779	similar to This CDS feature is included to show the translation of the corresponding V_region. Presently translation qualifiers on V_region features are illegal
416546	126.654	179.647	1.41841	-	0.00243149	0.320252	1.92909	1.23671	NOXO1	NADPH oxidase organizer 1
427676	9.50724	4.70592	2.02027	+	0.00247327	0.323287	2.43255	0.451	CIITA	class II, major histocompatibility complex, transactivator
426274	6.22723	2.95439	2.10779	+	0.00253484	0.328843	2.53106	0.435429	TLR1LA	toll-like receptor 1LA
426862	0.216823	0.0500484	4.33227	+	0.00256683	0.330508	1.58172	0.599657	IVNS1ABP	influenza virus NS1A binding protein
428315	9.29048	5.60143	1.65859	+	0.00263256	0.336461	2.26536	1.8964	CCR7	chemokine (C-C motif) receptor 7
430761	1.75672	0.719377	2.442	+	0.0026722	0.339016	2.19053	0.134422	LOC430761	kinesin-like protein KIF20A-like
421921	16.5807	25.0641	1.51165	-	0.00275995	0.347592	0.252064	2.25731	CMPK2	cytidine monophosphate (UMP-CMP) kinase 2, mitochondrial
395362	9.65549	5.45847	1.7689	+	0.00281519	0.35198	2.65901	0.577651	CD4	CD4 molecule
769712	0.155237	0.0302779	5.12706	+	0.00289124	0.358547	0.789417	0.992737	LOC769712	uncharacterized LOC769712
427415	1.71482	0.736553	2.32817	+	0.00290927	0.358547	3.94954	0.466741	CD72	CD72 molecule
430700	5.55729	2.66395	2.08611	+	0.00309984	0.377676	4.20106	1.67595	LOC430700	fibrinogen-like protein 1-like
395669	7.21046	3.65255	1.97409	+	0.00310827	0.377676	1.92607	0.304328	PLEK	pleckstrin
768355	0.396812	0.138165	2.87203	+	0.00317594	0.383201	1.46642	1.02992	LOC768355	B-cell differentiation antigen CD72-like
771279	0.760007	0.23615	3.21832	+	0.00331261	0.396915	1.66451	0.76859	LOC771279	uncharacterized LOC771279
431058	0.614162	0.197726	3.10612	+	0.00336394	0.400285	2.03535	0.461168	LOC431058	uncharacterized LOC431058
428149	1.79361	0.784599	2.28602	+	0.00354731	0.419214	0.935651	0.239304	NTSR1	neurotensin receptor 1 (high affinity)
424121	17.7457	10.0619	1.76364	+	0.00363832	0.424659	3.20996	0.281585	ITGA4	integrin, alpha 4 (antigen CD49D, alpha 4 subunit of VLA-4 receptor)
423943	4.90337	8.56622	1.74701	-	0.00364261	0.424659	0.600232	2.34048	LOC423943	deleted in malignant brain tumors 1-like
396127	37.8582	26.7944	1.41291	+	0.00367716	0.42581	4.9311	7.69072	MFI2	antigen p97 (melanoma associated) identified by monoclonal antibodies 133.2 and 96.5
424106	2.97098	1.37574	2.15955	+	0.00376603	0.433194	2.34584	0.455111	CTLA4	cytotoxic T-lymphocyte-associated protein 4
771133	3.29296	1.4739	2.23417	+	0.00406634	0.458682	5.95143	5.27287	FUT9	fucosyltransferase 9 (alpha (1,3) fucosyltransferase)
395861	2.04712	0.838775	2.44061	+	0.0040984	0.458682	1.47697	0.443349	KRT19	keratin 19
419638	0.681319	1.62212	2.38085	-	0.00411214	0.458682	0.499854	8.80014	DLGAP3	discs, large (Drosophila) homolog-associated protein 3
421127	33.611	19.2278	1.74804	+	0.00413299	0.458682	3.45218	0.98283	LYN	v-yes-1 Yamaguchi sarcoma viral related oncogene homolog
395646	1.71656	0.789884	2.17317	+	0.00416962	0.458682	1.45438	0.681233	RGS20	regulator of G-protein signaling 20
395496	153.283	101.819	1.50545	+	0.00418785	0.458682	7.77174	8.60967	SLC5A1	solute carrier family 5 (sodium/glucose cotransporter), member 1
430842	0.0867825	0	-	+	0.00422419	0.458682	0.897893	0	LOC430842	uncharacterized LOC430842
427933	1.28985	0.555898	2.3203	+	0.00422639	0.458682	2.16817	0.684527	LOC427933	sulfotransferase 6B1-like
395313	20.0028	29.6409	1.48184	-	0.0042591	0.458682	0.962106	5.86219	MX1	myxovirus (influenza virus) resistance 1, interferon-inducible protein p78 (mouse)
777433	0.226774	0.704607	3.10709	-	0.00427645	0.458682	0.222495	1.34311	LOC777433	uncharacterized LOC777433
423290	15.8894	8.61709	1.84394	+	0.00428004	0.458682	3.74511	1.32475	RASGRP1	RAS guanyl releasing protein 1 (calcium and DAG-regulated)
422148	9.72665	6.32551	1.53769	+	0.00439173	0.466224	1.93422	2.79893	P2RY10	purinergic receptor P2Y, G-protein coupled, 10
776769	0.142195	0.0311088	4.57089	+	0.00440446	0.466224	2.41942	0.922492	LOC776769	uncharacterized LOC776769
769241	0.224727	0.875712	3.89678	-	0.0044873	0.467638	0.316166	5.03737	LOC769241	uncharacterized LOC769241
425031	75.9216	62.7502	1.2099	+	0.00449202	0.467638	6.25868	20.3286	MME	membrane metallo-endopeptidase
423298	288.357	413.903	1.43538	-	0.00449913	0.467638	0.523194	2.132	ACTC1	actin, alpha, cardiac muscle 1
419309	4.01253	1.99309	2.01322	+	0.00453823	0.468878	2.11023	0.273841	ZNF831	zinc finger protein 831
404300	0.179517	0.0286421	6.26759	+	0.0046066	0.473108	0.789166	0.317471	GCM1	glial cells missing homolog 1 (Drosophila)
770026	1.25957	0.616423	2.04336	+	0.0049016	0.49858	2.32548	2.15617	LOC770026	OX-2 membrane glycoprotein-like
427845	52.9975	31.4088	1.68735	+	0.0049124	0.49858	11.8756	1.17085	SLC26A4	solute carrier family 26, member 4
416247	5.05297	2.5207	2.00459	+	0.00499417	0.503915	1.7655	0.223578	ITK	IL2-inducible T-cell kinase
419953	362.631	312.94	1.15879	+	0.00512104	0.513712	7.01132	26.2975	ACE	angiotensin I converting enzyme (peptidyl-dipeptidase A) 1
769580	0.147062	0.0399297	3.68302	+	0.00530514	0.527034	1.35286	2.29734	LOC769580	microsomal triglyceride transfer protein large subunit-like
428003	2.14184	0.959418	2.23244	+	0.0053293	0.527034	2.79946	1.64854	BMX	BMX non-receptor tyrosine kinase
422827	46.8496	31.0447	1.5091	+	0.00534549	0.527034	2.21234	0.829525	CD38	CD38 molecule
769185	8.06008	4.55863	1.7681	+	0.00543862	0.53168	6.91793	2.99187	LOC769185	breast carcinoma-amplified sequence 1-like
430127	9.88689	15.3451	1.55207	-	0.00545423	0.53168	3.54373	6.15075	LOC430127	similar to Ephrin type-A receptor 2 precursor (Tyrosine-protein kinase receptor ECK) (Epithelial cell kinase)
396062	64.1008	42.1477	1.52086	+	0.00558909	0.536859	1.6612	0.472463	CD3E	CD3e molecule, epsilon (CD3-TCR complex)
423777	3.97792	1.90986	2.08283	+	0.00565548	0.536859	9.26086	6.14843	FRMPD2	FERM and PDZ domain containing 2
424762	17.4423	11.0942	1.57221	+	0.00566597	0.536859	1.38547	1.07454	KLHL6	kelch-like 6 (Drosophila)
771779	1.28168	0.473856	2.70479	+	0.00568259	0.536859	2.64875	0.977386	LOC771779	similar to Cybrd1-prov protein
417304	0.612426	0.175756	3.48452	+	0.00568969	0.536859	2.92022	0.490912	DHRS7C	dehydrogenase/reductase (SDR family) member 7C
425694	1.5091	0.643777	2.34413	+	0.00569405	0.536859	2.73852	0.706186	LOC425694	Ig heavy chain V-III region VH26-like
418167	18.478	26.7807	1.44933	-	0.00582127	0.543957	0.58394	5.33506	USP18	ubiquitin specific peptidase 18
417058	77.4824	115.43	1.48975	-	0.00583239	0.543957	5.94905	12.2629	LOC417058	class I histocompatibility antigen, F10 alpha chain-like
429198	0.0678673	0.227364	3.35013	-	0.00589938	0.545326	1.24645	2.64483	FSCN2	fascin homolog 2, actin-bundling protein, retinal (Strongylocentrotus purpuratus)
396518	49.4474	34.2508	1.44368	+	0.00591028	0.545326	1.88183	1.64225	CD3D	CD3d molecule, delta (CD3-TCR complex)
415820	15.8603	10.9392	1.44986	+	0.00601174	0.5498	6.12784	9.1912	HNF4beta	hepatic nuclear factor 4beta
421740	52.8891	31.4303	1.68274	+	0.00605393	0.5498	3.37572	2.21291	LOC421740	sulfotransferase family 3A, member 1-like
415805	23.4117	13.7629	1.70107	+	0.00605436	0.5498	2.51856	0.502912	PLCG2	phospholipase C, gamma 2 (phosphatidylinositol-specific)
396178	0.506262	0.143423	3.52986	+	0.00611649	0.552533	5.96736	0.996548	HOXD12	homeobox D12
422509	8.89921	5.95197	1.49517	+	0.00624202	0.560937	7.10291	5.61886	LOC422509	CXCL13L1
770082	0.228833	0.590039	2.57847	-	0.00653934	0.58461	0.355111	14.0017	LOC770082	heat shock 70 kDa protein 12B-like
396495	1.85634	3.53115	1.90222	-	0.00688225	0.612095	0.272678	1.09017	CXCLi2	inflammatory chemokine (previously IL8)
415977	36.8199	23.245	1.584	+	0.00693308	0.613453	1.79482	0.217859	NUP210	nucleoporin 210kDa
396343	51.8648	71.7213	1.38285	-	0.00708204	0.623437	1.58018	4.93652	SDC3	syndecan 3
770500	0.175212	0.0312309	5.6102	+	0.00734102	0.636693	0.837383	0.359401	LOC770500	uncharacterized LOC770500
418470	9.01374	5.04531	1.78656	+	0.00734152	0.636693	1.87658	0.285552	SAMSN1	SAM domain, SH3 domain and nuclear localization signals 1
416523	16.865	11.6401	1.44887	+	0.00734333	0.636693	2.95243	2.71537	GRAP	GRB2-related adaptor protein
429126	73.0319	105.129	1.4395	-	0.00752618	0.646076	2.26823	3.8583	IRS1	insulin receptor substrate 1
416245	0.153901	0.0199065	7.7312	+	0.00752645	0.646076	1.4585	0.43135	NIPAL4	NIPA-like domain containing 4
417458	66.5225	48.6045	1.36865	+	0.00765615	0.653956	6.92146	6.75634	ANGPTL6	angiopoietin-like 6
418412	3.25275	1.41724	2.29514	+	0.00770515	0.6549	3.25366	0.414267	TRAT1	T cell receptor associated transmembrane adaptor 1
776359	91.0211	114.015	1.25262	-	0.00774997	0.65548	13.9075	14.4029	MYADM	myeloid-associated differentiation marker
419265	106.755	154.486	1.4471	-	0.0078933	0.664346	0.210359	1.42657	PRIC285	peroxisomal proliferator-activated receptor A interacting complex 285
776459	7.51963	4.00046	1.87969	+	0.00823011	0.687389	1.40196	0.263082	PRKCQ	protein kinase C, theta
430015	0.703139	0.233183	3.0154	+	0.00824675	0.687389	2.14988	0.457712	LOC430015	Ig heavy chain V-III region VH26-like
417960	131.224	186.834	1.42378	-	0.00830593	0.688993	1.36925	1.73818	GPRC5A	G protein-coupled receptor, family C, group 5, member A
396080	0.61064	0.252854	2.41499	+	0.00846948	0.699198	1.14506	0.584907	SPP2	secreted phosphoprotein 2, 24kDa
771645	0.0932446	0	-	+	0.00860756	0.707213	1.40917	0	GRXCR2	glutaredoxin, cysteine rich 2
418107	16.243	9.84807	1.64936	+	0.00869657	0.71114	1.41534	0.776004	AKR1D1	aldo-keto reductase family 1, member D1 (delta 4-3-ketosteroid-5-beta-reductase)
421702	25.4653	36.5664	1.43593	-	0.00891771	0.725784	0.303791	2.62068	VNN1	vanin 1
427610	77.3824	100.615	1.30024	-	0.00908194	0.73568	0.969589	1.34757	SLC26A1	solute carrier family 26 (sulfate transporter), member 1
421460	9.98664	5.76456	1.73242	+	0.0092389	0.741639	1.75625	0.150261	RASGRP3	RAS guanyl releasing protein 3 (calcium and DAG-regulated)
776445	0.00952699	0.0864878	9.07819	-	0.00924148	0.741639	0.646353	1.53051	LOC776445	uncharacterized LOC776445
395873	6.81457	3.84895	1.7705	+	0.00937326	0.748733	2.53692	0.49371	K123	K123 protein
421028	22.5477	13.6343	1.65375	+	0.0095185	0.75564	2.448	0.450734	DSEL	dermatan sulfate epimerase-like
427979	0.849465	0.355327	2.39065	+	0.00954733	0.75564	2.09496	1.11593	KCNE2	potassium voltage-gated channel, Isk-related family, member 2
422510	6.45159	4.31456	1.49531	+	0.00967929	0.76091	4.116	4.69093	CXCL13L2	chemokine
416453	18.1931	11.8682	1.53293	+	0.00970211	0.76091	4.61106	0.721042	CYP2W1	cytochrome P450, family 2, subfamily W, polypeptide 1
771933	0.375506	1.0708	2.85161	-	0.00987779	0.771183	0.172818	2.2768	LOC771933	similar to P-selectin glycoprotein ligand
431527	0.435755	0.139894	3.1149	+	0.0103476	0.802443	2.53729	1.67955	LOC431527	uncharacterized LOC431527
416548	49.4834	34.6967	1.42617	+	0.0103712	0.802443	1.39742	1.25693	SYNGR3	synaptogyrin 3
426010	54.0618	38.2203	1.41448	+	0.0106631	0.821202	4.04512	2.60481	GMIP	GEM interacting protein
378926	0.562561	0.185493	3.03279	+	0.0108317	0.821202	1.2006	0.321019	ANKRD1	ankyrin repeat domain 1 (cardiac muscle)
427448	17.9529	10.7692	1.66705	+	0.0108551	0.821202	1.78327	0.248275	FYB	FYN binding protein
771057	1.75732	1.04445	1.68254	+	0.0108623	0.821202	2.39653	3.3477	RASAL1	RAS protein activator like 1 (GAP1 like)
429114	53.5759	37.7973	1.41745	+	0.0108992	0.821202	8.90403	3.32541	WDR78	WD repeat domain 78
426280	124.569	177.688	1.42643	-	0.0109125	0.821202	2.55037	4.49607	LOC426280	similar to basement membrane-specific heparan sulfate proteoglycan core protein
414344	1.47376	0.64452	2.2866	+	0.0109468	0.821202	1.93858	1.15986	TRH	thyrotropin-releasing hormone
419084	11.3675	8.98667	1.26493	+	0.0113209	0.838747	4.49671	10.8264	GDPD4	glycerophosphodiester phosphodiesterase domain containing 4
428582	0.663442	0.217742	3.04692	+	0.0113309	0.838747	0.873486	0.295732	OPN3	opsin 3
424402	2.08181	1.21593	1.71211	+	0.0113598	0.838747	2.42254	2.18647	SELE	selectin E (endothelial adhesion molecule 1)
422257	120.869	165.479	1.36908	-	0.0113751	0.838747	1.14004	1.87137	NOX1	NADPH oxidase 1
418414	3.30066	1.71438	1.92528	+	0.0114493	0.840624	2.26769	1.18831	LOC418414	uncharacterized LOC418414
424625	12.3518	8.95641	1.3791	+	0.0115261	0.842679	6.12669	6.56367	SLC5A9	solute carrier family 5 (sodium/glucose cotransporter), member 9
427253	23.9027	14.731	1.62261	+	0.0115849	0.843093	3.23584	1.28946	GDA	guanine deaminase
428021	0	0.0770896	-	-	0.0116784	0.843093	0	1.0688	ZIC2	Zic family member 2
771828	0	0.0601848	-	-	0.0116784	0.843093	0	1.26626	LOC771828	similar to immunoglobulin-like receptor CHIR-B4
423732	0.12627	0.0311088	4.05899	+	0.0117368	0.843775	1.32118	0.979507	DUSP13	dual specificity phosphatase 13
396256	1.70676	0.856624	1.99243	+	0.0119666	0.85673	1.88893	0.718192	CALCA	calcitonin-related polypeptide alpha
424961	20.0666	14.2543	1.40776	+	0.0120932	0.862218	1.5022	2.16071	LAMP3	lysosomal-associated membrane protein 3
428858	1.21968	0.627519	1.94365	+	0.0122042	0.864227	1.94803	0.726141	SHANK2	SH3 and multiple ankyrin repeat domains 2
770427	32.3135	49.4907	1.53158	-	0.0122216	0.864227	4.57623	7.54039	FSTL3	follistatin-like 3 (secreted glycoprotein)
431520	0.797651	0.350346	2.27675	+	0.0124678	0.876009	2.12231	0.291382	LOC431520	Ig heavy chain V region 6.96-like
418287	4.07459	2.56515	1.58844	+	0.0125019	0.876009	2.29592	2.36822	LAG3	lymphocyte-activation gene 3
554218	0.149376	0.0290632	5.13971	+	0.0125405	0.876009	1.28735	0.386782	IL21	interleukin 21
418581	27.4933	17.7103	1.55239	+	0.0126068	0.877048	1.61154	0.183764	CYBB	cytochrome b-245, beta polypeptide
422380	84.6593	55.4632	1.5264	+	0.0126858	0.877048	1.62848	0.222834	NRK	Nik related kinase
422424	43.3149	28.3805	1.52622	+	0.0127079	0.877048	3.06322	1.85275	CPE	carboxypeptidase E
427813	10.0094	18.3534	1.83362	-	0.0128198	0.879634	0.34122	7.16459	BTBD17	BTB (POZ) domain containing 17
395773	85.0306	66.3372	1.28179	+	0.0128473	0.879634	16.7325	13.9413	CDD	cytidine deaminase
414739	48.9563	69.9521	1.42887	-	0.0130426	0.889472	1.58653	3.14255	SDC2	syndecan 2
395550	160.003	212.263	1.32662	-	0.0133	0.894994	1.39964	4.79502	LY6E	lymphocyte antigen 6 complex, locus E
776872	3.69306	6.24552	1.69115	-	0.0133551	0.894994	1.09042	3.70666	LOC776872	similar to Nanos3 protein
419545	52.9065	40.7994	1.29675	+	0.0133564	0.894994	4.49564	7.17376	LOC419545	uncharacterized LOC419545
419936	1.22547	2.33581	1.90605	-	0.0134129	0.894994	0.8725	6.13845	LOC419936	uncharacterized LOC419936
395299	12.9077	19.3433	1.49859	-	0.0134658	0.894994	1.23417	1.9805	SOCS3	suppressor of cytokine signaling 3
419219	0.395277	0.12964	3.04905	+	0.013537	0.894994	1.0519	0.500957	SYCP2	synaptonemal complex protein 2
428314	0.146545	0.0214571	6.82964	+	0.0135537	0.894994	2.2649	0.385561	KRT12	keratin 12 (Meesmann corneal dystrophy)
431525	0.341064	0.106097	3.21466	+	0.0135728	0.894994	2.07184	0.520416	LOC431525	Ig heavy chain V-III region VH26-like
424120	0.405849	0.136605	2.97096	+	0.0135904	0.894994	0.743047	0.484913	CERKL	ceramide kinase-like
771981	0.870787	0.323096	2.69514	+	0.013645	0.895172	1.34214	0.265668	LOC771981	uncharacterized LOC771981
771298	6.57596	3.64895	1.80215	+	0.0138218	0.902594	1.88943	0.285974	LOC771298	uncharacterized LOC771298
425367	0.0976218	0.0104239	9.36521	+	0.0138627	0.902594	0.682354	0.69467	LOC425367	uncharacterized LOC425367
777435	28.4858	19.4825	1.46213	+	0.0140324	0.910207	2.59966	2.26274	LOC777435	similar to ENSANGP00000027090
419338	20.6396	13.639	1.51328	+	0.0141242	0.912731	6.59069	3.96737	BCAS1	breast carcinoma amplified sequence 1
769341	8.42749	13.7708	1.63404	-	0.0141839	0.913165	0.855342	3.66729	LOC769341	uncharacterized LOC769341
418852	191.385	131.557	1.45477	+	0.0146206	0.934599	1.10209	0.26383	LCP1	lymphocyte cytosolic protein 1 (L-plastin)
770905	22.5061	17.1769	1.31025	+	0.0146251	0.934599	3.02182	4.27547	PTPN7	protein tyrosine phosphatase, non-receptor type 7
426054	19.4383	12.521	1.55245	+	0.0148191	0.941028	1.84278	0.622633	IL7R	interleukin 7 receptor
776641	0.0268659	0.137395	5.11408	-	0.0148348	0.941028	2.00376	4.78247	LOC776641	similar to regeneration associated muscle protease
771352	0.190173	0.0573031	3.31872	+	0.0149386	0.94414	0.602102	0.466784	LOC771352	uncharacterized LOC771352
425585	60.9273	84.6114	1.38873	-	0.015148	0.95388	2.08639	3.61161	LOC425585	similar to basement membrane-specific heparan sulfate proteoglycan core protein
769441	8.1581	13.2667	1.6262	-	0.0152383	0.956078	0.927279	3.68762	LOC769441	uncharacterized LOC769441
428569	87.216	67.2628	1.29665	+	0.015366	0.958974	5.30085	10.0703	SLC3A1	solute carrier family 3 (cystine, dibasic and neutral amino acid transporters, activator of cystine, dibasic and neutral amino acid transport), member 1
420838	13.436	8.60562	1.5613	+	0.015486	0.958974	0.925889	0.399997	CD83	CD83 molecule
769051	42.4806	56.6426	1.33337	-	0.0156103	0.958974	1.49429	2.66764	FAM155B	family with sequence similarity 155, member B
420156	1.78649	3.6614	2.0495	-	0.0156575	0.958974	0.528684	8.03207	LOC420156	perilipin 3-like
771773	4.55711	2.35153	1.93793	+	0.0157906	0.958974	9.62549	1.54547	AVPR1A	arginine vasopressin receptor 1A
428341	72.5116	95.288	1.31411	-	0.0157925	0.958974	0.495722	1.05878	FUT5	fucosyltransferase 5 (alpha (1,3) fucosyltransferase)
777243	0.244184	0.0736	3.31772	+	0.0158149	0.958974	1.78874	0.697484	LOC777243	uncharacterized LOC777243
418638	10.6924	6.31584	1.69296	+	0.0158397	0.958974	2.11695	0.472873	TLR7	toll-like receptor 7
417485	16.8181	11.3695	1.47923	+	0.0158661	0.958974	1.51655	1.4831	NCF1	neutrophil cytosolic factor 1
421125	0.650957	0.262178	2.48288	+	0.0158986	0.958974	1.53264	0.432517	LOC421125	transmembrane protein 68-like
407091	15.4243	22.9639	1.48881	-	0.015929	0.958974	4.51097	7.10613	UBAP2	ubiquitin associated protein 2
772291	0.653872	0.283077	2.30987	+	0.0159763	0.958974	1.81226	0.203107	SRD5A2	steroid-5-alpha-reductase, alpha polypeptide 2 (3-oxo-5 alpha-steroid delta 4-dehydrogenase alpha 2)
430939	5.26959	3.22252	1.63524	+	0.0161037	0.958974	0.959495	0.704777	SH3BP1	SH3-domain binding protein 1
419280	4.5215	2.84729	1.588	+	0.0161076	0.958974	1.70535	1.16358	HCK	hemopoietic cell kinase
430910	0.302403	0.839086	2.77473	-	0.0161181	0.958974	0.457553	6.88626	LOC430910	transcription factor BTF3-like
776452	0.0875019	0	-	+	0.0164974	0.978163	1.38072	0	LOC776452	uncharacterized LOC776452
427615	0.903119	1.63546	1.8109	-	0.0168846	0.997694	3.05917	4.47546	STARD10	StAR-related lipid transfer (START) domain containing 10
378784	0.813969	1.70817	2.09856	-	0.0169624	0.998874	0.464906	2.93912	NPFFR1	neuropeptide FF receptor 1
770387	6.75622	4.05253	1.66716	+	0.0170864	1	1.80665	0.262258	TXK	TXK tyrosine kinase
395826	21.4467	14.6887	1.46007	+	0.0172312	1	2.60028	1.65998	GREM1	gremlin 1
770908	0.0291746	0.181094	6.20726	-	0.0172769	1	0.720171	1.39688	LOC770908	uncharacterized LOC770908
770685	29.7639	41.9629	1.40986	-	0.0173879	1	5.6432	10.397	LOC770685	uncharacterized LOC770685
777365	0.116604	0.0197705	5.89787	+	0.0174461	1	1.14475	0.578409	TNFRSF8	tumor necrosis factor receptor superfamily, member 8
420666	19.1206	11.8637	1.61169	+	0.0174591	1	1.30763	0.207003	CMTM7	CKLF-like MARVEL transmembrane domain containing 7
424745	45.1973	32.302	1.39921	+	0.017501	1	1.38966	0.818223	INPP5D	inositol polyphosphate-5-phosphatase, 145kDa
771072	0.00952699	0.124833	13.1031	-	0.0175173	1	0.646353	2.20686	LOC771072	uncharacterized LOC771072
429052	11.5166	7.65276	1.50489	+	0.0175984	1	2.21105	2.09721	CYTIP	cytohesin 1 interacting protein
777231	0.0175954	0.105444	5.99269	-	0.0177211	1	1.85737	1.33825	LOC777231	uncharacterized LOC777231
417124	16.0358	11.8048	1.35841	+	0.017929	1	2.09938	2.84342	CUTA	cutA divalent cation tolerance homolog (E. coli)
419300	14.6928	8.81389	1.667	+	0.0180304	1	4.64381	0.690192	WFDC2	WAP four-disulfide core domain 2
414890	0.62571	0.268295	2.33218	+	0.0181514	1	1.50228	0.74961	GABRB2	gamma-aminobutyric acid (GABA) A receptor, beta 2
417983	2.53072	1.77953	1.42213	+	0.0182935	1	2.4779	5.76956	TNFRSF13C	tumor necrosis factor receptor superfamily, member 13C
430112	0.138997	0.479129	3.44705	-	0.0185404	1	0.330199	1.44062	ANKRD33	ankyrin repeat domain 33
429384	0.167172	0.471027	2.81762	-	0.0188506	1	1.41651	2.81486	LOC429384	similar to Na-Ca exchanger NCX2
776194	69.2524	98.3292	1.41987	-	0.0193593	1	3.71552	6.54252	LOC776194	coronin-1B-like
428009	0.130503	0.0322515	4.04642	+	0.0194405	1	1.28243	1.04731	OCA2	oculocutaneous albinism II
769930	0.135461	0.0305051	4.44061	+	0.0194635	1	0.852445	0.478256	RGS21	regulator of G-protein signaling 21
420512	19.8242	13.8776	1.4285	+	0.0194729	1	5.07929	8.43617	C2H10orf112	chromosome 2 open reading frame, human C10orf112
419425	4.47526	2.57326	1.73914	+	0.0195165	1	1.3854	0.213836	LOC419425	rho guanine nucleotide exchange factor 7-like
768406	12.6072	7.70344	1.63656	+	0.0196666	1	1.83385	0.193597	STAT4	signal transducer and activator of transcription 4
426234	33.9668	45.7665	1.34739	-	0.0198084	1	1.84842	2.64025	SEMA3B	sema domain, immunoglobulin domain (Ig), short basic domain, secreted, (semaphorin) 3B
428967	0.395271	0.144149	2.7421	+	0.019822	1	0.781351	0.81817	LOC428967	gamma-aminobutyric acid receptor subunit pi-like
395706	5.71054	7.93201	1.38901	-	0.0200345	1	1.09869	3.20798	SCD	stearoyl-CoA desaturase (delta-9-desaturase)
448832	90.7835	124.717	1.37378	-	0.0201136	1	2.9563	4.53308	MCAM	melanoma cell adhesion molecule
426482	2.72924	1.44002	1.89528	+	0.0202639	1	1.42838	0.163954	SHC4	SHC (Src homology 2 domain containing) family, member 4
776059	0.0194856	0.0943783	4.84349	-	0.0209183	1	0.627209	3.25421	LOC776059	uncharacterized LOC776059
396168	15.0843	9.393	1.60591	+	0.0212961	1	6.89	2.85824	ST6GALNAC1	ST6 (alpha-N-acetyl-neuraminyl-2,3-beta-galactosyl-1,3)-N-acetylgalactosaminide alpha-2,6-sialyltransferase 1
417861	0.0182922	0.11038	6.03425	-	0.0215582	1	0.620658	0.99954	GLIPR1L2	GLI pathogenesis-related 1 like 2
776302	1.31362	0.576768	2.27755	+	0.0216719	1	2.3303	0.698174	LOC776302	uncharacterized LOC776302
776475	0.0949914	0.298667	3.14414	-	0.0217128	1	0.328624	8.71832	DSPP	dentin sialophosphoprotein
768705	3.26052	1.58325	2.05938	+	0.0219514	1	9.42207	1.70775	LOC768705	uncharacterized LOC768705
415726	0.930692	0.404903	2.29856	+	0.0222754	1	1.17119	0.24431	SNX20	sorting nexin 20
425001	0.479789	0.184447	2.60123	+	0.0225281	1	1.51293	1.0325	LOC425001	uncharacterized LOC425001
378908	5.98985	3.63834	1.64632	+	0.0225864	1	1.0528	0.171288	SLA	Src-like-adaptor
769311	6.83574	8.41844	1.23153	-	0.0226453	1	9.06156	9.34855	LOC769311	uncharacterized LOC769311
427805	65.1458	93.5462	1.43595	-	0.0228514	1	1.12446	2.14971	EVPL	envoplakin
396338	0.158326	0.0285639	5.54286	+	0.0232183	1	0.953166	0.354471	MTNR1B	melatonin receptor 1B
427620	0.0567981	0.223634	3.93735	-	0.0232585	1	0.367824	1.36798	IL17B	interleukin 17B
428736	9.20327	5.98189	1.53852	+	0.0232667	1	2.92	2.08073	CDKL2	cyclin-dependent kinase-like 2 (CDC2-related kinase)
770421	7.28339	11.9559	1.64152	-	0.0233303	1	1.17261	5.05811	LOC770421	uncharacterized LOC770421
770033	0.0308568	0.117192	3.79791	-	0.0233409	1	0.642075	0.710726	LOC770033	uncharacterized LOC770033
396307	0.0291605	0.11921	4.08805	-	0.0233736	1	0.624125	1.12451	FGA	fibrinogen alpha chain
426049	0.028308	0.122217	4.31739	-	0.0233745	1	0.616568	1.02525	CTSG	cathepsin G
416562	1.78968	4.18998	2.34119	-	0.0234189	1	1.4272	21.9744	SLC5A11	solute carrier family 5 (sodium/glucose cotransporter), member 11
420789	0.0869932	0.0109691	7.93073	+	0.0235203	1	0.935223	0.891235	LOC420789	uncharacterized LOC420789
771786	0.586373	0.227832	2.57371	+	0.0236628	1	1.63118	0.351152	LOC771786	uncharacterized LOC771786
771473	0.280139	0.106624	2.62735	+	0.0242132	1	0.765794	0.922015	LOC771473	uncharacterized LOC771473
425842	0.0758463	0.220611	2.90866	-	0.0243252	1	0.421202	0.775055	LOC425842	uncharacterized LOC425842
427869	0.429259	0.14791	2.90217	+	0.0243447	1	1.13993	0.242963	GLIPR1	GLI pathogenesis-related 1 (glioma)
776807	0	0.0672165	-	-	0.0245181	1	0	2.77847	LOC776807	uncharacterized LOC776807
776964	0	0.0505051	-	-	0.0245181	1	0	0.95469	LOC776964	uncharacterized LOC776964
430642	0	0.0487796	-	-	0.0245181	1	0	0.811253	ZNF764	zinc finger protein 764
770382	0	0.0521081	-	-	0.0245181	1	0	0.994094	LOC770382	uncharacterized LOC770382
431648	0.0750484	0.235454	3.13736	-	0.0248826	1	0.487727	1.35243	LOC431648	inositol polyphosphate 5-phosphatase OCRL-1-like
768700	0.0330361	0.162004	4.90384	-	0.0251764	1	1.88463	2.95808	LOC768700	uncharacterized LOC768700
422526	77.2994	49.5941	1.55864	+	0.0251907	1	1.45326	0.936058	LOC422526	60S ribosomal protein L34-like
772278	0.741832	0.347609	2.1341	+	0.0251914	1	6.60326	0.589037	LOC772278	uncharacterized LOC772278
772078	0.0961115	0.0103132	9.31927	+	0.0252229	1	0.688028	0.574692	LOC772078	uncharacterized LOC772078
428243	0.783137	0.434757	1.80132	+	0.025544	1	1.89985	0.987875	NFKBID	nuclear factor of kappa light polypeptide gene enhancer in B-cells inhibitor, delta
416716	5.78131	3.6637	1.578	+	0.0258671	1	1.68453	0.6093	CST7	cystatin F (leukocystatin)
768958	0.0841358	0.263402	3.13068	-	0.0262179	1	0.474086	2.46632	LOC768958	olfactory receptor 6B1-like
769168	0.454041	0.166761	2.72271	+	0.0262186	1	2.13166	0.360634	LOC769168	uncharacterized LOC769168
424025	1.5281	0.737194	2.07285	+	0.0262627	1	2.10351	0.278718	TRPM8	transient receptor potential cation channel, subfamily M, member 8
430893	0.296719	0.843763	2.84364	-	0.0264757	1	0.318164	3.95987	HSD17B1	hydroxysteroid (17-beta) dehydrogenase 1
374258	0.0940879	0.293673	3.12126	-	0.0269108	1	0.575012	1.77056	F9	coagulation factor IX
427878	0.735459	0.374097	1.96596	+	0.0269333	1	0.798225	1.6964	ANO4	anoctamin 4
420340	28.1311	18.461	1.52382	+	0.0271581	1	8.11874	8.77097	FER1L6	fer-1-like 6 (C. elegans)
769361	1.01252	1.68935	1.66846	-	0.0273093	1	2.57705	3.37523	LOC769361	uncharacterized LOC769361
416579	111.671	158.301	1.41757	-	0.0275737	1	1.3466	5.34696	SCNN1G	sodium channel, nonvoltage-gated 1, gamma
396175	1.20417	0.594471	2.02562	+	0.0275882	1	1.03665	1.2982	CD8B	CD8b molecule
777324	19.1094	26.2883	1.37567	-	0.0277133	1	4.56666	6.31642	LOC777324	similar to similar to MGC53562 protein
769468	1.44336	0.784661	1.83947	+	0.028042	1	1.23938	0.710487	LOC769468	similar to RAS guanyl releasing protein 1 (calcium and DAG-regulated)
428812	4.11278	6.03393	1.46712	-	0.0280635	1	1.43713	1.15746	LOC428812	aldehyde dehydrogenase family 3 member B1-like
770740	16.1688	23.9714	1.48257	-	0.0281579	1	2.52233	6.4292	LOC770740	rho GTPase-activating protein 27-like
777205	0.260201	0.0913071	2.84973	+	0.0281777	1	1.59029	2.75372	LOC777205	similar to type IIb sodium phosphate cotransporter
395328	1.74146	0.95316	1.82704	+	0.0281797	1	1.60618	0.758955	HOXD11	homeobox D11
374075	25.6284	19.0347	1.34641	+	0.0282935	1	1.22424	1.47914	BTK	Bruton agammaglobulinemia tyrosine kinase
776953	0.92747	1.63123	1.75879	-	0.0284421	1	1.23751	3.0011	LOC776953	similar to gag/env fusion protein
776023	0.412572	0.153512	2.68756	+	0.0288385	1	1.06503	0.835322	LOC776023	uncharacterized LOC776023
776799	0.0478601	0.17899	3.73986	-	0.0288475	1	0.377129	0.941089	LOC776799	NEDD4L
416246	32.7138	23.5841	1.38711	+	0.0288525	1	1.78566	0.819088	CYFIP2	cytoplasmic FMR1 interacting protein 2
428742	21.5439	15.4423	1.39512	+	0.0289312	1	19.4047	9.02518	ATOH1	atonal homolog 1 (Drosophila)
396272	0.103672	0.030934	3.35141	+	0.0293333	1	0.785411	1.12225	SLC2A2	solute carrier family 2 (facilitated glucose transporter), member 2
418798	0.535111	0.250336	2.13757	+	0.029356	1	1.47703	0.594869	SLITRK1	SLIT and NTRK-like family, member 1
426376	2.98335	1.76598	1.68935	+	0.0293755	1	1.16153	0.346655	FAM107B	family with sequence similarity 107, member B
777201	0.141821	0.0402697	3.52177	+	0.0294742	1	1.05497	1.21492	LOC777201	uncharacterized LOC777201
395072	0.127124	0.0288827	4.40141	+	0.0295886	1	1.24696	0.475158	CHIA	chitinase, acidic
418099	0.124141	0.0330164	3.75999	+	0.0298976	1	1.60675	0.572052	MYBPC1	myosin binding protein C, slow type
428980	10.9307	15.6129	1.42834	-	0.0299478	1	1.40497	2.36733	ADRA2A	adrenergic, alpha-2A-, receptor
431405	5.75134	9.68432	1.68384	-	0.0304095	1	0.814526	4.9047	GPR142	G protein-coupled receptor 142
419844	27.4325	21.2006	1.29395	+	0.0305265	1	1.48656	2.82216	RASSF5	Ras association (RalGDS/AF-6) domain family member 5
424884	0.124119	0.018886	6.57202	+	0.0305757	1	0.775844	0.438838	PLSCR5	phospholipid scramblase family, member 5
419444	46.968	34.1524	1.37525	+	0.0306202	1	1.63497	0.432651	PIK3CD	phosphoinositide-3-kinase, catalytic, delta polypeptide
776555	107.463	128.111	1.19215	-	0.0309506	1	13.1588	12.947	LOC776555	similar to filamin
395233	45.1941	60.9415	1.34844	-	0.0310938	1	0.245253	4.34228	DYRK1A	dual-specificity tyrosine-(Y)-phosphorylation regulated kinase 1A
395614	13.7696	10.4679	1.31542	+	0.0311074	1	3.1644	3.79216	IKZF3	IKAROS family zinc finger 3 (Aiolos)
425007	103.256	83.9772	1.22957	+	0.0312533	1	11.4447	20.5416	SI	sucrase-isomaltase (alpha-glucosidase)
771334	15.5255	21.0556	1.3562	-	0.0312979	1	2.47647	2.59157	LOC771334	similar to alpha-2-macroglobulin receptor
424382	29.2351	42.1729	1.44254	-	0.0313698	1	2.73053	7.00442	PDE4DIP	phosphodiesterase 4D interacting protein (myomegalin)
425046	1.72574	0.841915	2.04978	+	0.0315837	1	0.745749	0.287152	TM4SF1	transmembrane 4 L six family member 1
395592	0.00895531	0.0725245	8.09849	-	0.0316104	1	0.667921	2.56158	TH	tyrosine hydroxylase
772157	3.3105	5.39688	1.63023	-	0.031669	1	1.04432	4.25573	CCDC87	coiled-coil domain containing 87
415619	13.3128	8.48369	1.56922	+	0.0317348	1	2.95365	1.48472	SMPD3	sphingomyelin phosphodiesterase 3, neutral membrane (neutral sphingomyelinase II)
418052	3.90476	2.34538	1.66488	+	0.031859	1	1.0623	0.418055	NCF4	neutrophil cytosolic factor 4, 40kDa
421178	17.3335	13.3889	1.29462	+	0.0319232	1	1.72936	3.94576	KIF21B	kinesin family member 21B
425706	99.4608	139.286	1.40041	-	0.0319656	1	0.883425	2.37826	LOC425706	metal transporter CNNM4-like
776306	11.3133	6.86615	1.64769	+	0.0319659	1	2.28308	0.542043	TARP	TCR gamma alternate reading frame protein
418345	0.0664552	0	-	+	0.0323039	1	1.05259	0	UPK1B	uroplakin 1B
776978	0.059058	0	-	+	0.0323039	1	0.445826	0	LOC776978	similar to immunoglobulin-like receptor CHIR-B4
420621	0.057387	0	-	+	0.0323039	1	0.451661	0	STK31	serine/threonine kinase 31
425302	59.4722	80.0979	1.34681	-	0.0325595	1	2.33292	3.71653	KIRREL	kin of IRRE like (Drosophila)
427292	9.6025	6.53075	1.47035	+	0.0326408	1	0.551854	1.68577	LOC427292	S-adenosylmethionine synthase isoform type-2-like
416870	38.1469	26.0595	1.46384	+	0.0327323	1	1.95903	0.367602	TCTN1	tectonic family member 1
422503	251.22	346.119	1.37775	-	0.0331676	1	2.58749	4.34273	PARM1	prostate androgen-regulated mucin-like protein 1
418543	0.519835	0.269937	1.92576	+	0.0334401	1	2.93648	0.8016	LOC418543	uncharacterized LOC418543
396362	1.87695	1.00705	1.86382	+	0.0335501	1	9.53494	3.85866	IAPP	islet amyloid polypeptide
769397	85.9404	120.507	1.40222	-	0.0336174	1	3.2027	6.7563	LOC769397	similar to IgG Fc binding protein
776220	5.9102	9.30381	1.57419	-	0.0336909	1	1.48329	5.65409	LOC776220	similar to 1500016O10Rik protein
420492	7.6304	4.79263	1.59211	+	0.0337233	1	1.42868	0.457558	APBB1IP	amyloid beta (A4) precursor protein-binding, family B, member 1 interacting protein
769550	3704.77	7247.18	1.95618	-	0.0338125	1	1.01683	12.2948	LOC769550	uncharacterized LOC769550
429199	2.0624	1.06701	1.93289	+	0.0338207	1	1.68105	1.02731	HMX3	H6 family homeobox 3
396393	16.3575	11.4542	1.42808	+	0.0339472	1	4.80894	1.76759	P20K	quiescence-specific protein
414832	292.987	211.876	1.38282	+	0.033958	1	3.48106	4.05529	CYP3A7	cytochrome P450 A 37
425353	31.604	44.5471	1.40954	-	0.033967	1	1.49414	3.67086	DYSF	dysferlin, limb girdle muscular dystrophy 2B (autosomal recessive)
770275	0.895488	0.511308	1.75137	+	0.034136	1	4.74942	3.39303	TNFRSF13B	tumor necrosis factor receptor superfamily, member 13B
414795	0.659043	0.304446	2.16473	+	0.0341996	1	2.47818	0.53053	VSIG1	V-set and immunoglobulin domain containing 1
424364	23.4218	17.7479	1.3197	+	0.0342948	1	2.13011	1.87213	SELP	selectin P (granule membrane protein 140kDa, antigen CD62)
427517	0.146777	0.195903	1.33469	-	0.0344371	1	1.90484	0.687276	GNRHR	gonadotropin-releasing hormone receptor
769927	0.974533	1.51602	1.55564	-	0.0347876	1	1.76675	1.46801	LOXL4	lysyl oxidase-like 4
424843	32.176	21.2197	1.51633	+	0.034812	1	2.13989	0.510992	2002-09-01	septin 2
768852	3834.87	7518.59	1.96059	-	0.034883	1	0.970421	11.8442	LOC768852	similar to Ac1147
421502	0.721792	0.29719	2.42872	+	0.0352166	1	1.96641	0.60255	LOC421502	uncharacterized LOC421502
419428	83.3787	111.172	1.33333	-	0.0352466	1	1.74893	2.10475	RNF223	ring finger protein 223
396212	229.916	333.161	1.44905	-	0.0352592	1	1.05667	6.00586	MT4	metallothionein 4
428076	6.8621	4.33899	1.5815	+	0.0352761	1	1.35717	0.342682	LOC428076	uncharacterized LOC428076
419173	73.6178	100.669	1.36746	-	0.0353575	1	1.02397	9.49792	MAFB	v-maf musculoaponeurotic fibrosarcoma oncogene homolog B (avian)
428067	2.07299	1.06326	1.94965	+	0.0354625	1	1.19659	0.295858	TNFSF11	tumor necrosis factor (ligand) superfamily, member 11
421544	6.51295	3.96092	1.6443	+	0.0356653	1	4.01843	3.98897	CAPN9	calpain 9
769121	0.0208233	0.0969602	4.65632	-	0.0359528	1	0.761722	2.3076	LOC769121	feather keratin 1-like
418205	10.1978	6.7019	1.52162	+	0.0359859	1	1.54492	0.0897192	LRMP	lymphoid-restricted membrane protein
769760	0.0704639	0.0834792	1.18471	-	0.0361859	1	5.26404	3.0404	LOC769760	uncharacterized LOC769760
428032	0.364113	0.64566	1.77324	-	0.0368565	1	0.998598	2.89565	LOC428032	similar to class IV POU-homeodomain protein
423898	2.71566	4.13756	1.52359	-	0.0372498	1	0.766259	1.32975	HABP2	hyaluronan binding protein 2
395324	18.8534	13.2268	1.42539	+	0.0374008	1	1.69222	0.649698	CXCR4	chemokine (C-X-C motif) receptor 4
395258	20.1997	12.7814	1.58039	+	0.0375902	1	2.22156	1.28052	IL15	interleukin 15
423838	5.89737	9.40212	1.59429	-	0.0377193	1	2.29541	8.23457	SFRP5	secreted frizzled-related protein 5
426852	20.2877	13.0155	1.55873	+	0.0378489	1	2.57015	0.742219	LOC426852	mucosa-associated lymphoid tissue lymphoma translocation protein 1 homolog
416633	2.57298	1.56314	1.64604	+	0.0379315	1	2.08226	0.451474	LOC416633	class II, major histocompatibility complex, transactivator-like
419218	120.961	155.323	1.28408	-	0.0381651	1	0.357127	1.68248	ZNFX1	zinc finger, NFX1-type containing 1
421113	0.315045	0.141808	2.22164	+	0.0386184	1	1.3055	0.353537	SNTG1	syntrophin, gamma 1
427504	0.306628	0.119613	2.56349	+	0.0386211	1	0.489323	0.568544	BNC1	basonuclin 1
395255	10.863	7.48612	1.45109	+	0.0387391	1	3.31473	3.72568	FIGF	c-fos induced growth factor (vascular endothelial growth factor D)
395879	31.5574	22.2036	1.42127	+	0.039391	1	0.737667	0.184045	SPI1	spleen focus forming virus (SFFV) proviral integration oncogene spi1
396050	441.638	572.276	1.2958	-	0.039475	1	1.4134	1.13317	SCNN1A	sodium channel, nonvoltage-gated 1 alpha
776774	0.4401	0.163197	2.69674	+	0.0395854	1	1.16166	0.719601	LOC776774	similar to Ig alpha chain
771584	0.0657716	0.132378	2.0127	-	0.0397722	1	1.4239	1.67453	LOC771584	uncharacterized LOC771584
776343	0.469857	0.187486	2.50609	+	0.0397788	1	1.05929	0.485289	LOC776343	similar to guanine nucleotide binding protein, alpha stimulating, olfactory type
768979	1.5034	2.3991	1.59578	-	0.0397966	1	2.55574	4.37748	LOC768979	uncharacterized LOC768979
421174	111.177	154.341	1.38825	-	0.0398292	1	1.1076	4.47433	LOC421174	receptor-type tyrosine-protein phosphatase V-like
776921	14.3535	18.7717	1.30781	-	0.0398386	1	1.55639	1.90665	LOC776921	similar to solute carrier family 35 member A2
428955	1.22734	0.65021	1.88761	+	0.040727	1	1.59749	0.313643	PPYR1	pancreatic polypeptide receptor 1
373886	15.6669	20.2952	1.29542	-	0.0408615	1	3.01482	2.99269	FZD9	frizzled family receptor 9
770976	0.0820271	0.0103132	7.95359	+	0.0409602	1	0.959049	0.749424	DSCR6	Down syndrome critical region gene 6
768348	228.206	282.649	1.23857	-	0.0412472	1	0.704599	2.68686	LOC768348	similar to MHC class I antigen
768896	1.44443	2.81951	1.95199	-	0.0413556	1	0.32533	3.8536	LOC768896	uncharacterized LOC768896
429682	13.3577	8.85438	1.5086	+	0.0413604	1	1.72021	0.394726	LOC429682	GTPase IMAP family member 7-like
772044	0.129377	0.302353	2.337	-	0.0414049	1	0.568086	0.860721	LOC772044	uncharacterized LOC772044
776770	0.0399386	0.156585	3.92064	-	0.0414399	1	1.69033	1.14622	LOC776770	uncharacterized LOC776770
770854	0.0573626	0.172752	3.01158	-	0.0416153	1	0.6731	1.12957	CAMKV	CaM kinase-like vesicle-associated
776328	31.8735	42.0852	1.32038	-	0.0416848	1	1.15349	2.0543	LOC776328	similar to basement membrane-specific heparan sulfate proteoglycan core protein
430080	52.4347	70.1293	1.33746	-	0.0420314	1	1.75284	3.51659	FAM46B	family with sequence similarity 46, member B
422854	1.12365	0.573119	1.96058	+	0.0421212	1	1.37373	0.249547	JAKMIP1	janus kinase and microtubule interacting protein 1
421378	1.56982	0.864488	1.81589	+	0.0422088	1	1.13774	0.715617	RD3	retinal degeneration 3
771404	20.1003	27.4802	1.36715	-	0.0422931	1	0.713544	4.31955	LOC771404	uncharacterized LOC771404
396503	12.4583	9.50145	1.3112	+	0.0423232	1	3.07192	5.62643	COL17A1	collagen, type XVII, alpha 1
421099	8.60717	5.30791	1.62157	+	0.0423479	1	0.666237	0.149467	LOC421099	Ras-related protein Rab-10-like
771114	4.02016	6.34762	1.57895	-	0.0425377	1	0.470412	2.62662	LOC771114	uncharacterized LOC771114
425908	0.213201	0.0669291	3.18548	+	0.0429583	1	1.3214	0.453238	LOC425908	uncharacterized LOC425908
404534	0.120785	0.254546	2.10744	-	0.0430745	1	1.66233	4.81474	UTS2D	urotensin 2 domain containing
419955	32.1517	22.6912	1.41692	+	0.0431341	1	1.33369	0.614206	LIMD2	LIM domain containing 2
426317	1.82758	0.942338	1.93941	+	0.0434237	1	1.76644	0.535535	TMEM156	transmembrane protein 156
420088	44.4083	60.3815	1.35969	-	0.0435047	1	0.852708	2.5597	ACER1	alkaline ceramidase 1
395260	19.0756	24.194	1.26832	-	0.0438191	1	6.53208	7.11586	FLNC	filamin C, gamma
430359	0.476213	0.254585	1.87055	+	0.0441372	1	1.61317	0.96382	TRIM27.2	uncharacterized LOC430359
395438	18.472	12.4725	1.48101	+	0.0442533	1	1.58771	0.152643	LCP2	lymphocyte cytosolic protein 2 (SH2 domain containing leukocyte protein of 76kDa)
428528	20.3935	19.5252	1.04447	+	0.0442832	1	10.8362	6.77815	DSG4	desmoglein 4
769230	20.5212	14.4662	1.41856	+	0.0445948	1	2.93199	2.16023	PCSK1	proprotein convertase subtilisin/kexin type 1
396249	5.30289	3.54549	1.49567	+	0.0449482	1	1.84662	1.05852	CD28	CD28 molecule
416194	214.362	300.087	1.39991	-	0.0450335	1	0.492964	1.87826	PCDH1	protocadherin 1
776020	0.113628	0.027697	4.10255	+	0.0450621	1	0.785688	0.940185	LOC776020	similar to immunoglobulin-like receptor CHIR-A2
776362	5.68335	6.68506	1.17626	-	0.0451219	1	2.82951	0.896438	LOC776362	similar to solute carrier family 26 member 2
427406	3.93608	2.99812	1.31285	+	0.0454767	1	3.4433	5.12922	CCL19	chemokine (C-C motif) ligand 19
430221	0.077804	0.227199	2.92014	-	0.0455296	1	0.79446	1.86156	LOC430221	uncharacterized LOC430221
426747	144.002	116.753	1.23339	+	0.0458584	1	8.29576	16.9038	PLA2G2E	phospholipase A2, group IIE
419073	54.9587	73.3991	1.33553	-	0.0459479	1	1.7251	3.08554	DCHS1	dachsous 1 (Drosophila)
770853	0.125029	0.255473	2.04332	-	0.0459904	1	1.42245	1.24561	LOC770853	similar to iroquois 3 homeobox protein
395868	0.108111	0.171809	1.58919	-	0.0463482	1	2.78597	1.70747	TLX1	T-cell leukemia homeobox 1
415349	7.62731	5.2424	1.45493	+	0.0463535	1	1.60303	0.469812	PSTPIP1	proline-serine-threonine phosphatase interacting protein 1
421726	29.7854	20.1528	1.47798	+	0.0464945	1	2.84816	1.68889	MAN1A1	mannosidase, alpha, class 1A, member 1
425295	26.5402	38.1738	1.43834	-	0.0465128	1	2.16397	6.54282	LOC425295	chloride channel protein 2-like
771006	0.488079	0.226197	2.15776	+	0.0465195	1	1.48751	1.02349	LOC771006	uncharacterized LOC771006
429505	0.0742876	0.28446	3.82918	-	0.0465692	1	0.374435	1.79382	LOC429505	similar to Calcium binding protein 1 (calbrain)
769653	0.555602	1.05416	1.89733	-	0.0465999	1	0.497864	1.52	LOC769653	uncharacterized LOC769653
428866	20.099	25.2512	1.25634	-	0.0467428	1	1.26871	1.13938	CHST1	carbohydrate (keratan sulfate Gal-6) sulfotransferase 1
428566	0.707243	0.328655	2.15193	+	0.0467655	1	1.74099	0.436177	SYT14	synaptotagmin XIV
374044	253.926	336.522	1.32527	-	0.0468388	1	2.25303	3.87431	HK2	hexokinase 2
770688	0.272416	0.3797	1.39382	-	0.046909	1	4.01492	2.16635	LOC770688	uncharacterized LOC770688
428635	8.66618	5.41166	1.60139	+	0.0476519	1	0.688729	0.320006	SNAP91	synaptosomal-associated protein, 91kDa homolog (mouse)
396137	0.326831	0.131234	2.49044	+	0.0479396	1	1.99475	0.479489	GRIA4	glutamate receptor, ionotrophic, AMPA 4
777478	30.39	40.8566	1.34441	-	0.0479715	1	2.93534	4.86777	MARS	methionyl-tRNA synthetase
420086	11.663	8.36443	1.39436	+	0.0480863	1	1.22371	1.27961	ZAP70	zeta-chain (TCR) associated protein kinase 70kDa
431521	0.431476	0.192983	2.23583	+	0.0481849	1	2.59723	1.74503	LOC431521	Ig heavy chain V-III region VH26-like
418044	74.1234	59.3419	1.24909	+	0.0482431	1	1.5686	3.01627	RAC2	ras-related C3 botulinum toxin substrate 2 (rho family, small GTP binding protein Rac2)
395911	15.5789	11.3	1.37867	+	0.0482528	1	1.09007	0.968071	CD247	CD247 molecule
427727	263.807	375.573	1.42366	-	0.0482614	1	0.720358	2.9492	TAP1	transporter 1, ATP-binding cassette, sub-family B (MDR/TAP)
374249	1.49265	0.729769	2.04538	+	0.0484137	1	1.81369	0.874018	GDF5	growth differentiation factor 5
419557	120.295	151.428	1.2588	-	0.0484647	1	2.8678	2.95598	FABP3	fatty acid binding protein 3, muscle and heart (mammary-derived growth inhibitor)
396182	23.1568	16.9084	1.36954	+	0.048496	1	1.35835	1.15071	HHEX	hematopoietically expressed homeobox
420465	0.114806	0.0198972	5.76997	+	0.0485657	1	1.58229	1.0739	GJD4	gap junction protein, delta 4, 40.1kDa
423044	70.387	50.2208	1.40155	+	0.0488462	1	1.52633	0.440338	SWAP70	SWAP switching B-cell complex 70kDa subunit
769763	6.94222	4.48545	1.54772	+	0.0494724	1	1.69765	1.24742	MAPK12	mitogen-activated protein kinase 12
777272	1.07199	1.89013	1.76321	-	0.0496711	1	0.361605	1.43113	LOC777272	similar to endothelial nitric oxide synthase
771454	0.155919	0.0599972	2.59877	+	0.0498646	1	0.501818	0.569948	TMPRSS11E	transmembrane protease, serine 11E
396057	51.6081	34.3976	1.50034	+	0.050112	1	1.5512	1.04839	STMN1	stathmin 1
428982	5.51628	3.57618	1.5425	+	0.0503425	1	2.09685	2.26859	C6H10orf81	chromosome 6 open reading frame, human C10orf81
771289	375.88	258.965	1.45147	+	0.0508266	1	18.527	21.3421	LOC771289	similar to MUC2
420531	2.36012	1.20298	1.9619	+	0.0510205	1	1.80338	0.365163	ACBD7	acyl-CoA binding domain containing 7
777213	6.70115	9.85178	1.47016	-	0.0510605	1	1.32273	2.58292	LOC777213	similar to SLC11A2
421704	0.0473872	0.138686	2.92665	-	0.0512147	1	1.08124	1.86389	LOC421704	uncharacterized LOC421704
422633	7.30628	9.08026	1.2428	-	0.0514389	1	3.3933	1.62502	CL2	liver ribonuclease A
416208	25.0925	19.0066	1.3202	+	0.0514558	1	2.04939	2.25348	STC2	stanniocalcin 2
769079	0	0.0608106	-	-	0.0514741	1	0	1.26141	LOC769079	olfactory receptor 52E8-like
395220	0	0.0509045	-	-	0.0514741	1	0	1.8732	OGCHI	ovoglycoprotein
769910	0	0.0457169	-	-	0.0514741	1	0	0.884281	LOC769910	uncharacterized LOC769910
769123	0	0.0403234	-	-	0.0514741	1	0	1.22936	LOC769123	uncharacterized LOC769123
776597	0	0.0400827	-	-	0.0514741	1	0	1.11806	LOC776597	similar to DOCK180 protein
770811	0	0.0408184	-	-	0.0514741	1	0	0.618446	LOC770811	uncharacterized LOC770811
777412	0	0.0352055	-	-	0.0514741	1	0	2.64316	LOC777412	similar to KIAA0571 protein
768981	0	0.0658857	-	-	0.0514741	1	0	2.38062	LOC768981	uncharacterized LOC768981
771280	0	0.0391238	-	-	0.0514741	1	0	1.08372	LOC771280	similar to distal-less
777392	0.41062	0.180433	2.27574	+	0.0517015	1	1.07516	0.7972	LOC777392	similar to mKIAA0453 protein
772172	6.75763	3.52468	1.91723	+	0.0517104	1	13.8676	1.59093	LOC772172	uncharacterized LOC772172
422146	10.9268	8.13369	1.3434	+	0.0520841	1	2.08667	2.10091	GPR174	G protein-coupled receptor 174
421401	2.2833	1.36847	1.6685	+	0.0522328	1	2.989	4.98723	ABCG5	ATP-binding cassette, sub-family G (WHITE), member 5
772174	0.436649	0.219649	1.98794	+	0.0526902	1	1.49188	0.904548	LOC772174	similar to Ig alpha chain
395084	0.151297	0.0480168	3.15092	+	0.0526988	1	0.954734	0.625522	ALC	ALC protein
770395	0.181471	0.0582735	3.11413	+	0.0527315	1	0.802469	0.273943	FAM124A	family with sequence similarity 124A
776927	0.0444625	0.142906	3.21407	-	0.0529322	1	1.29061	1.63618	LOC776927	similar to HBxAg transactivated protein 2
430499	36.2421	24.5378	1.47699	+	0.0529363	1	2.95341	0.339921	LOC430499	similar to eukaryotic translation elongation factor 1
395229	13.6093	11.0008	1.23712	+	0.0531189	1	3.12971	4.23331	TCF7	transcription factor 7 (T-cell specific, HMG-box)
407777	0.137141	0.0635838	2.15685	+	0.0532308	1	0.900521	2.17569	GAL7	Gal 7
395953	1.12633	2.01782	1.79149	-	0.0533164	1	1.1904	2.01459	IGF2BP1	insulin-like growth factor 2 mRNA binding protein 1
428761	0.736279	0.364615	2.01933	+	0.0534287	1	0.900343	0.375733	STAP1	signal transducing adaptor family member 1
417536	0.156444	0.3542	2.26407	-	0.0535077	1	0.356938	1.52779	LOC417536	chemokine ah221
424401	13.3386	18.9375	1.41975	-	0.0535595	1	4.07512	10.4644	PHPT1	phosphohistidine phosphatase 1
768465	33.9857	41.9052	1.23303	-	0.0539414	1	3.63136	3.18582	LOC768465	similar to basement membrane-specific heparan sulfate proteoglycan core protein
419411	0.0665035	0.180706	2.71724	-	0.0542967	1	0.430398	0.578407	C21H1orf70	chromosome 21 open reading frame, human C1orf70
414847	32.8782	41.8059	1.27154	-	0.0544997	1	0.432101	1.24898	CDHR1	cadherin-related family member 1
776240	10.6262	13.994	1.31693	-	0.05487	1	3.58556	4.84815	ARMC5	armadillo repeat containing 5
777040	18.1198	10.6347	1.70384	+	0.0550487	1	14.7549	2.70262	LOC777040	uncharacterized LOC777040
776314	0.596769	1.0182	1.70619	-	0.0551409	1	0.684934	2.82926	LOC776314	similar to Diacylglycerol O-acyltransferase homolog 2 (mouse)
423942	1713.57	2321.39	1.35471	-	0.0552782	1	0.625134	1.03578	LOC423942	similar to DMBT1 4.7 kb transcript
419080	12.9826	9.11848	1.42377	+	0.0554105	1	2.01535	1.24976	LOC419080	olfactory receptor 51G2-like
425208	0.505941	0.229934	2.20038	+	0.0554496	1	1.18347	0.365901	LOC425208	osteoclast-associated immunoglobulin-like receptor-like
428085	0.309035	0.115905	2.66626	+	0.0559885	1	0.721358	0.702006	RAB39	RAB39, member RAS oncogene family
395210	5.92048	4.25683	1.39082	+	0.0563196	1	3.27206	2.76149	SPP1	secreted phosphoprotein 1
769014	1.59234	0.931763	1.70895	+	0.0565091	1	0.864428	0.328088	TLR2-2	toll-like receptor 2
425040	4.57951	3.09162	1.48126	+	0.0567383	1	1.40864	1.01589	GPR171	G protein-coupled receptor 171
422711	1.59906	0.838514	1.90701	+	0.0567806	1	1.39108	0.130444	BANK1	B-cell scaffold protein with ankyrin repeats 1
427285	100.705	71.4792	1.40888	+	0.0571579	1	2.65024	1.06201	GNE	glucosamine (UDP-N-acetyl)-2-epimerase/N-acetylmannosamine kinase
772355	0.0191419	0.0769144	4.01812	-	0.0573061	1	0.700608	0.905088	LOC772355	similar to 1-aminocyclopropane-1-carboxylate synthase
777168	0.020539	0.0783533	3.81485	-	0.0574604	1	0.663327	0.75601	LOC777168	similar to gag/env fusion protein
396320	0.0184823	0.0776254	4.19998	-	0.0575052	1	0.606778	0.729298	TECTB	tectorin beta
777447	0.203987	0.0795846	2.56315	+	0.0575693	1	0.609298	0.626728	ZNF805	zinc finger protein 805
426743	8.91195	12.0602	1.35326	-	0.0576169	1	1.84364	2.11765	LOC426743	probable beta-D-xylosidase 5-like
429270	19.4139	24.2595	1.24959	-	0.0576906	1	5.18595	5.06879	USP43	ubiquitin specific peptidase 43
416488	0.101778	0.287786	2.82759	-	0.0577172	1	0.849788	1.40773	KPNA7	karyopherin alpha 7 (importin alpha 8)
417358	49.8058	66.5881	1.33695	-	0.0580742	1	1.18455	2.9736	RHBDF2	rhomboid 5 homolog 2 (Drosophila)
418847	0.0295703	0.116328	3.93393	-	0.0584127	1	0.630379	0.775076	FAM194B	family with sequence similarity 194, member B
424054	50.0137	35.0197	1.42816	+	0.0585594	1	1.72637	0.647375	LOC424054	GPI inositol-deacylase-like
428247	0.0284657	0.122717	4.31107	-	0.0585752	1	0.617471	1.49525	HTR3A	5-hydroxytryptamine (serotonin) receptor 3A
418309	1.30911	0.696547	1.87943	+	0.0586148	1	2.10844	0.284104	LOC418309	T-cell receptor beta chain V region LB2-like
769776	0.101659	0.125784	1.23731	-	0.0586556	1	3.27257	1.30524	TRIM45	tripartite motif containing 45
777053	0.0301368	0.135501	4.4962	-	0.0588304	1	1.3054	3.7268	LOC777053	uncharacterized LOC777053
769039	21.7259	29.0784	1.33842	-	0.0588494	1	3.89866	3.79073	LOC769039	transcription factor HES-1-B-like
425503	0.263348	0.611702	2.32279	-	0.0589062	1	0.462576	3.96193	TTLL3	tubulin tyrosine ligase-like family, member 3
417007	13.574	18.6633	1.37493	-	0.058938	1	5.69123	9.57103	MTFP1	mitochondrial fission process 1
770151	0.0103178	0.060898	5.90223	-	0.0591742	1	0.824343	1.72483	LOC770151	uncharacterized LOC770151
416692	0.010167	0.0721604	7.0975	-	0.0591742	1	0.817731	0.832854	CALML3	calmodulin-like 3
776248	0.00925731	0.0591782	6.39259	-	0.0591742	1	0.680377	0.80899	LOC776248	uncharacterized LOC776248
417126	0.0103178	0.0665478	6.4498	-	0.0591742	1	0.824343	0.958607	LOC417126	UDP-GlcNAc:betaGal beta-1,3-N-acetylglucosaminyltransferase-like
416090	0.00882409	0.0709984	8.04597	-	0.0591742	1	0.676698	1.2749	LOC416090	uncharacterized LOC416090
428367	0.0106563	0.0560112	5.25614	-	0.0591742	1	0.832513	1.91181	CNGB3	cyclic nucleotide gated channel beta 3
428094	0.00952699	0.0606508	6.36621	-	0.0591742	1	0.646353	1.26312	LOC428094	high affinity choline transporter 1-like
395423	0.010167	0.063491	6.2448	-	0.0591742	1	0.817731	1.17886	HINTW	histidine triad nucleotide binding protein W
770119	0.00952699	0.0677209	7.10832	-	0.0591742	1	0.646353	0.68224	LOC770119	cytochrome P450 2J2-like
395082	3.95805	2.57311	1.53823	+	0.0592569	1	1.32427	0.658571	CCL20	chemokine (C-C motif) ligand 20
768683	0.240861	0.0903994	2.66441	+	0.0593486	1	0.776039	0.67652	LOC768683	uncharacterized LOC768683
770631	0.0581348	0.12927	2.22362	-	0.0593541	1	1.42233	0.737905	LOC770631	uncharacterized LOC770631
770316	0.213756	0.580592	2.71614	-	0.0594371	1	0.229919	1.84931	LOC770316	uncharacterized LOC770316
415472	0.768785	0.356287	2.15777	+	0.0594546	1	0.590919	0.30911	LOC415472	uncharacterized LOC415472
771045	0.164555	0.298199	1.81216	-	0.0594615	1	1.28102	1.34686	LOC771045	uncharacterized LOC771045
772017	1.02477	0.535872	1.91234	+	0.0596406	1	1.01463	0.255891	LOC772017	kelch repeat-containing protein 2-like
395760	74.3808	91.8691	1.23512	-	0.0596413	1	0.688464	0.692575	SLC8A1	solute carrier family 8 (sodium/calcium exchanger), member 1
428515	0.010167	0.0802436	7.89255	-	0.0597726	1	0.817731	2.43009	LOC428515	similar to Transglutaminase 5
427562	0.010167	0.0801718	7.88549	-	0.0597882	1	0.817731	1.09085	MC1R	melanocortin 1 receptor (alpha melanocyte stimulating hormone receptor)
415913	2.58778	1.66437	1.55482	+	0.0599633	1	1.31551	1.03904	LOC415913	high mobility group protein HMGI-C-like
374083	5.73135	3.63416	1.57708	+	0.0600992	1	1.0123	1.463	DAB1	disabled homolog 1 (Drosophila)
693260	810.791	1132.14	1.39634	-	0.0604695	1	0.355797	1.2931	BF1	MHC BF1 class I
769829	0.752751	0.359753	2.09241	+	0.0604958	1	3.2963	2.67437	LOC769829	similar to damaged-DNA binding protein DDB p127 subunit
428235	0.391021	0.129795	3.01261	+	0.0609387	1	2.06307	0.301554	LOC428235	uncharacterized LOC428235
407775	11.5365	8.34049	1.38319	+	0.0609535	1	2.05323	2.76908	ST3GAL5	ST3 beta-galactoside alpha-2,3-sialyltransferase 5
426065	0.183294	0.368461	2.01022	-	0.0610623	1	1.10911	0.476331	LOC426065	uncharacterized LOC426065
415748	8.91345	5.86772	1.51907	+	0.0610725	1	0.889559	0.21032	MYLK3	myosin light chain kinase 3
776052	17.9404	23.1861	1.29239	-	0.0612289	1	3.09722	4.08611	LOC776052	similar to Development and differentiation enhancing factor-like 1
769354	0.687456	0.332121	2.0699	+	0.0616245	1	1.27739	0.661343	LOC769354	C-type lectin domain family 2 member B-like
776351	2.10085	3.08478	1.46834	-	0.0617176	1	2.06616	1.27622	LOC776351	uncharacterized LOC776351
417973	1.42785	2.19075	1.5343	-	0.0618361	1	0.628492	16.3695	LOC417973	uncharacterized LOC417973
426458	1.4212	2.21617	1.55936	-	0.0618997	1	0.417519	2.41055	LOC426458	uncharacterized LOC426458
771281	0.194507	0.403414	2.07403	-	0.0623323	1	1.73278	2.24163	LOC771281	uncharacterized LOC771281
417470	19.3646	26.6576	1.37661	-	0.0624474	1	0.436088	1.22259	SUPT4H1	suppressor of Ty 4 homolog 1 (S. cerevisiae)
771873	5.39587	3.6807	1.46599	+	0.062646	1	2.13153	3.16713	COL9A1	collagen, type IX, alpha 1
417053	86.8363	116.249	1.33871	-	0.0626678	1	0.197355	1.61067	LOC417053	similar to MHC Rfp-Y class I alpha chain
424360	7.29224	4.54479	1.60453	+	0.0630785	1	2.19335	1.04323	RGS1	regulator of G-protein signaling 1
423395	6.95111	4.42484	1.57093	+	0.0637027	1	1.26608	0.427759	GPR65	G protein-coupled receptor 65
395183	0.06641	0	-	+	0.0639036	1	1.34119	0	BSX	brain-specific homeobox
771360	0.05751	0	-	+	0.0639036	1	1.12455	0	LOC771360	uncharacterized LOC771360
428258	0.0499254	0	-	+	0.0639036	1	0.535398	0	LOC428258	patatin-like phospholipase domain-containing protein 1-like
428301	0.0472737	0	-	+	0.0639036	1	0.758701	0	LOC428301	immunoglobulin omega chain-like
423891	0.0473431	0	-	+	0.0639036	1	0.495313	0	LOC423891	uncharacterized LOC423891
777071	0.0469611	0	-	+	0.0639036	1	0.489832	0	LOC777071	similar to Ryr2 protein
770949	0.045519	0	-	+	0.0639036	1	0.750334	0	CCDC169	coiled-coil domain containing 169
425487	0.0461417	0	-	+	0.0639036	1	0.731216	0	LOC425487	similar to immunoglobulin-like receptor CHIR-B2
770645	0.0503372	0	-	+	0.0639036	1	1.65101	0	LOC770645	similar to immunoglobulin-like receptor CHIR-A2
431270	0.192927	0.362704	1.88001	-	0.0641305	1	0.821534	1.14838	LOC431270	von Willebrand factor A domain-containing protein 5A-like
418236	12.9158	8.91089	1.44944	+	0.0642445	1	1.39086	0.187639	PARVG	parvin, gamma
418854	26.8175	20.8903	1.28373	+	0.0645949	1	1.93397	1.74578	KIAA0226L	KIAA0226-like ortholog
771004	1.75434	2.73124	1.55685	-	0.0646474	1	2.77932	9.39527	LOC771004	uncharacterized LOC771004
423139	0.539933	0.25609	2.10837	+	0.0650071	1	0.48329	0.352275	LOC423139	inner centromere protein-like
770556	0.63602	0.301306	2.11088	+	0.0657569	1	1.34851	0.47991	LOC770556	uncharacterized LOC770556
396460	6.31063	4.24061	1.48814	+	0.065894	1	1.24167	0.784573	LCK	lymphocyte-specific protein tyrosine kinase
771412	29.9809	37.7893	1.26045	-	0.0659848	1	1.32945	1.72832	LOC771412	uncharacterized LOC771412
419785	142.552	194.128	1.3618	-	0.0661438	1	0.672149	2.5291	BCL9L	B-cell CLL/lymphoma 9-like
427797	7.62094	10.4283	1.36837	-	0.0662564	1	1.26883	1.46537	ARHGAP44	Rho GTPase activating protein 44
415666	9.33322	7.73017	1.20738	+	0.0664167	1	2.32445	4.34745	RLTPR	RGD motif, leucine rich repeats, tropomodulin domain and proline-rich containing
426394	8.44798	5.37681	1.57119	+	0.0665162	1	2.15916	2.05932	SYTL2	synaptotagmin-like 2
770834	0.144617	0.0528432	2.73673	+	0.0667049	1	2.11857	0.715674	LOC770834	similar to Wpkci
771315	2.00243	1.07683	1.85956	+	0.0668559	1	1.5616	0.621992	CSF2RB	colony stimulating factor 2 receptor, beta, low-affinity (granulocyte-macrophage)
427990	3.51129	2.06865	1.69738	+	0.0670579	1	2.58444	1.8766	LOC427990	synaptotagmin-like protein 5-like
425128	0.0967254	0	-	+	0.0678354	1	4.59874	0	LOC425128	similar to DEAH (Asp-Glu-Ala-Asp/His) box polypeptide 57
777110	0.241123	0.454432	1.88465	-	0.0679898	1	0.357579	1.00277	LOC777110	similar to mutant fibrillin-1
395552	1.31688	0.754554	1.74524	+	0.0683083	1	0.59175	0.397219	CCL1	chemokine (C-C motif) ligand 1
396179	137.542	175.938	1.27916	-	0.0683559	1	1.03221	1.73956	EPHB3	EPH receptor B3
768610	0.135976	0.040143	3.38728	+	0.0684859	1	0.867632	0.425517	LOC768610	uncharacterized LOC768610
421015	0.102485	0.0275514	3.71979	+	0.0685642	1	1.67209	0.858463	C2H18orf63	uncharacterized LOC421015
427787	3.82511	2.35696	1.6229	+	0.0686694	1	0.779009	0.38045	GLP2R	glucagon-like peptide 2 receptor
424957	0.319969	0.13983	2.28826	+	0.0687909	1	3.21371	0.478356	KNG1	kininogen 1
395242	10.696	6.72755	1.58987	+	0.0688177	1	1.49048	0.697774	EMB	embigin homolog (mouse)
430972	53.9787	71.7777	1.32974	-	0.0690466	1	2.52749	5.30066	LOC430972	uncharacterized LOC430972
776032	4.82224	3.35662	1.43664	+	0.0691902	1	1.22728	0.825671	EVI2B	ecotropic viral integration site 2B
430968	25.777	31.7234	1.23069	-	0.0692849	1	5.59444	6.0979	LOC430968	uncharacterized LOC430968
422984	82.4752	108.901	1.32041	-	0.0693032	1	1.68902	3.54223	C5H11orf2	chromosome 5 open reading frame, human C11orf2
416000	22.0815	15.4019	1.43369	+	0.0693696	1	1.64522	0.341338	ARHGEF3	Rho guanine nucleotide exchange factor (GEF) 3
422513	33.1375	41.1643	1.24222	-	0.0696331	1	0.350503	1.74995	LOC422513	hect domain and RLD 4-like
420439	19.7879	14.7667	1.34004	+	0.0697089	1	1.09177	0.443077	ACTR3B	ARP3 actin-related protein 3 homolog B (yeast)
769892	0.210422	0.0758453	2.77435	+	0.0697526	1	0.973745	0.476977	LOC769892	uncharacterized LOC769892
428695	32.9026	42.9403	1.30507	-	0.0700462	1	3.01777	4.1182	RXFP2	relaxin/insulin-like family peptide receptor 2
771806	8.69064	6.15272	1.41249	+	0.070072	1	1.55956	2.14493	TM4SF4	transmembrane 4 L six family member 4
416425	15.3682	20.9727	1.36469	-	0.0703064	1	0.677035	1.09787	PLA2G10	phospholipase A2, group X
776526	0.445998	0.748042	1.67723	-	0.0703936	1	0.320063	1.76515	LOC776526	similar to CRP-ductin-alpha
422926	0.700238	0.354943	1.97282	+	0.070475	1	0.562308	0.48542	LOC422926	uncharacterized LOC422926
428561	5.54039	3.61201	1.53388	+	0.0704764	1	4.82705	4.59631	CAPN8	calpain 8
426662	0.105726	0.0308756	3.42425	+	0.0705366	1	1.08315	1.20112	LOC426662	similar to immunoglobulin-like receptor CHIR-AB3
427455	11.1899	6.96503	1.60658	+	0.070762	1	1.36144	0.927135	GKAP1	G kinase anchoring protein 1
421478	23.2911	16.8159	1.38506	+	0.0709478	1	0.7488	0.128644	PRKD3	protein kinase D3
431347	0.22319	0.561631	2.51638	-	0.071222	1	0.354764	1.51934	CELF3	CUGBP, Elav-like family member 3
427088	41.6792	53.7429	1.28944	-	0.0713513	1	3.4056	4.83681	LOC427088	Usher syndrome type-1C protein-binding protein 1-like
416904	87.8446	68.9036	1.27489	+	0.0713716	1	0.839058	0.77597	ADRBK2	adrenergic, beta, receptor kinase 2
421686	10.947	7.27526	1.50469	+	0.0714332	1	1.45465	0.417654	IL20RA	interleukin 20 receptor, alpha
426758	28.8224	35.7419	1.24008	-	0.07196	1	1.26306	0.958437	TMEM79	transmembrane protein 79
396169	62.4922	47.1424	1.32561	+	0.0720539	1	1.16079	0.124552	ST6GAL1	ST6 beta-galactosamide alpha-2,6-sialyltranferase 1
420043	0.0862141	0.0197705	4.36074	+	0.0724202	1	1.11358	0.694839	LOC420043	keratin 16-like
426154	113.075	76.1842	1.48423	+	0.0726538	1	2.82615	0.543663	BTF3	basic transcription factor 3
770071	83.2632	109.722	1.31778	-	0.0727032	1	0.203302	1.42219	LOC770071	uncharacterized LOC770071
422954	35.6589	43.7321	1.2264	-	0.0729819	1	0.475415	0.594292	SFXN5	sideroflexin 5
429503	0.708527	0.382223	1.8537	+	0.0731242	1	2.06287	0.73985	LOC429503	uncharacterized LOC429503
396538	371.478	497.995	1.34058	-	0.0732174	1	0.791621	2.11052	AGRN	agrin
429806	761.487	1057.47	1.38869	-	0.0733995	1	1.73091	3.3908	HSPG2	heparan sulfate proteoglycan 2
772100	0.702691	0.369285	1.90284	+	0.0735681	1	2.15728	1.11451	LOC772100	uncharacterized LOC772100
422255	0.61798	1.13985	1.84447	-	0.0737206	1	0.424714	1.11028	ARL13A	ADP-ribosylation factor-like 13A
396319	0.290635	0.068962	4.21443	+	0.0737844	1	5.35698	0.501727	MTNR1A	melatonin receptor 1A
425346	4.67713	6.53999	1.39829	-	0.0740791	1	1.5424	2.24457	CRTAC1	cartilage acidic protein 1
414341	0.401036	0.673675	1.67984	-	0.0743245	1	2.12439	11.6862	GAL10	Gal 10
395765	0.086547	0.0303887	2.848	+	0.0744902	1	0.8799	1.21957	NPPB	natriuretic peptide B
427657	2.4296	1.45907	1.66518	+	0.0745959	1	1.37995	0.295861	CYP2A13	cytochrome P450, family 2, subfamily A, polypeptide 13
423793	7.13201	4.47488	1.59379	+	0.0746536	1	1.12854	0.663014	LOC423793	kinesin-like protein KIF20B-like
422138	25.1163	20.4587	1.22766	+	0.0747214	1	4.56758	5.46942	SASH3	SAM and SH3 domain containing 3
416603	0.871704	1.35985	1.55999	-	0.074732	1	3.80741	3.54353	LOC416603	uncharacterized LOC416603
417137	14.7797	19.5589	1.32336	-	0.0748217	1	1.88646	2.61481	EGFL7	EGF-like-domain, multiple 7
418274	65.709	44.6975	1.47008	+	0.0750098	1	6.30024	0.840344	MRPL51	mitochondrial ribosomal protein L51
415849	73.4843	95.3195	1.29714	-	0.0750393	1	1.34404	3.08946	FAM38A	family with sequence similarity 38, member A
771972	1.59939	2.6506	1.65725	-	0.075064	1	0.545	1.01562	LOC771972	uncharacterized LOC771972
395757	9.74559	7.22507	1.34886	+	0.0751617	1	3.8336	3.1794	CD5	CD5 molecule
777570	1.13952	1.68229	1.47632	-	0.0752734	1	0.651193	5.67507	LOC777570	uncharacterized LOC777570
431393	0.768395	0.383962	2.00123	+	0.0753185	1	7.89202	3.01313	LOC431393	similar to zipper protein
418645	38.9227	25.4751	1.52787	+	0.0753384	1	3.18505	1.48755	KIAA1324L	KIAA1324-like
429160	0.078896	0.251447	3.18707	-	0.0753585	1	0.396257	1.00752	LOC429160	uncharacterized LOC429160
419829	29.9061	37.1482	1.24216	-	0.0754935	1	2.3376	2.72544	KLHDC8A	kelch domain containing 8A
422295	6.727	10.3556	1.5394	-	0.0755109	1	0.586734	2.80515	LOC422295	uncharacterized LOC422295
374222	60.6607	70.4663	1.16165	-	0.0760707	1	3.47481	4.72904	GLDC	glycine dehydrogenase (decarboxylating)
429681	27.2748	34.3334	1.2588	-	0.0760737	1	3.69137	3.37913	GIMAP1	GTPase, IMAP family member 1
768536	7.37337	10.2376	1.38846	-	0.0762453	1	0.718547	2.4624	TAAR1	trace amine associated receptor 1
768684	0.368038	0.146774	2.50752	+	0.0763913	1	0.761996	1.42519	CAPN14	calpain 14
419580	228.085	285.659	1.25242	-	0.0765829	1	0.992277	1.28713	SLC9A1	solute carrier family 9 (sodium/hydrogen exchanger), member 1
422879	17.8473	12.1292	1.47142	+	0.0767503	1	0.697868	0.166466	GRK4	G protein-coupled receptor kinase 4
424803	46.1884	32.9347	1.40242	+	0.0767765	1	1.85922	0.462262	DOCK10	dedicator of cytokinesis 10
777408	0.104731	0.0203725	5.14082	+	0.077142	1	1.42936	0.568363	LOC777408	T-cell surface glycoprotein CD8 alpha chain-like
424275	166.296	209.287	1.25852	-	0.0775214	1	1.5393	1.85533	STEAP3	STEAP family member 3
417073	0.0495026	0.136105	2.74946	-	0.0775633	1	0.86744	0.998414	LOC417073	C-type lectin domain family 2 member B-like
768798	0.804238	1.28622	1.59931	-	0.0777915	1	1.4778	3.55833	LOC768798	similar to claudin 14b
419210	73.8303	54.0497	1.36597	+	0.0778188	1	1.10466	0.229998	PREX1	phosphatidylinositol-3,4,5-trisphosphate-dependent Rac exchange factor 1
771317	0.103639	0.0199065	5.2063	+	0.0778501	1	1.00584	0.592066	LOC771317	uncharacterized LOC771317
769475	6.98951	10.788	1.54345	-	0.0780889	1	1.05968	6.35453	LOC769475	rap1 GTPase-activating protein 1-like
428786	6.26138	4.7581	1.31594	+	0.0781818	1	0.700109	1.80964	RHOH	ras homolog gene family, member H
772347	0.48755	0.225379	2.16324	+	0.0782601	1	0.801929	0.432984	LOC772347	uncharacterized LOC772347
427013	17.0049	21.7946	1.28166	-	0.0785161	1	3.10673	3.89122	LOC427013	peptidyl-prolyl cis-trans isomerase FKBP10-like
770867	17.2373	21.4665	1.24535	-	0.0785621	1	1.39894	1.57586	JPH2	junctophilin 2
772386	0.102857	0.018276	5.62799	+	0.0786478	1	1.70333	0.481208	LOC772386	uncharacterized LOC772386
421086	1.4738	0.778873	1.89222	+	0.078742	1	0.816386	0.224389	TAF4B	TAF4b RNA polymerase II, TATA box binding protein (TBP)-associated factor, 105kDa
770024	1.48624	2.36287	1.58982	-	0.0788051	1	0.576768	1.31492	LOC770024	uncharacterized LOC770024
424619	133.327	124.548	1.07049	+	0.0790347	1	10.8338	17.8908	PDZK1IP1	PDZK1 interacting protein 1
415803	12.1749	6.88899	1.7673	+	0.0792457	1	11.7047	0.437654	GCSH	glycine cleavage system protein H (aminomethyl carrier)
770881	3.12722	1.95062	1.60319	+	0.0796137	1	1.01933	0.243784	LOC770881	uncharacterized LOC770881
419516	17.1642	12.7076	1.35071	+	0.0797488	1	0.712629	0.415068	ARHGAP25	Rho GTPase activating protein 25
395111	0.165007	0.370614	2.24605	-	0.0803518	1	0.40941	2.34847	IL17F	interleukin 17F
427882	0.758147	0.359428	2.10932	+	0.0803796	1	0.576738	0.442235	LOC427882	histone H1
421753	80.5664	58.9634	1.36638	+	0.0804023	1	2.40467	2.35659	SLC16A10	solute carrier family 16, member 10 (aromatic amino acid transporter)
420921	4.30807	2.66821	1.61459	+	0.080445	1	0.923646	0.597251	DNAH5	dynein, axonemal, heavy chain 5
424371	112.028	142.766	1.27438	-	0.0809904	1	2.54004	3.23808	NOS1AP	nitric oxide synthase 1 (neuronal) adaptor protein
420102	59.3291	49.4756	1.19916	+	0.0811773	1	1.57907	3.4423	HMHA1	histocompatibility (minor) HA-1
424833	1.90495	1.19274	1.59711	+	0.0812241	1	1.9995	0.513633	GPR35	G protein-coupled receptor 35
769847	335.765	418.898	1.24759	-	0.0815736	1	0.919916	1.42789	GSTT1	glutathione S-transferase theta-1-like
423695	37.7493	28.9237	1.30513	+	0.0821344	1	9.15958	6.61557	SRGN	serglycin
418812	2.75124	1.73144	1.58899	+	0.0823613	1	1.43762	0.232801	IRG1	immunoresponsive 1 homolog (mouse)
419330	7.61812	5.52335	1.37926	+	0.0825488	1	0.972626	0.725067	CASS4	Cas scaffolding protein family member 4
770547	1.21811	0.656427	1.85566	+	0.0826114	1	1.76776	0.577106	GIF	gastric intrinsic factor (vitamin B synthesis)
426902	2.05836	1.29523	1.58918	+	0.0826844	1	0.867049	0.665991	LOC426902	uncharacterized LOC426902
424937	0.0459492	0.174414	3.79579	-	0.0829442	1	0.886392	2.10024	ECEL1	endothelin converting enzyme-like 1
415787	13.0848	8.50452	1.53857	+	0.0832473	1	2.5431	2.95155	LOC415787	fatty acyl-CoA hydrolase precursor, medium chain-like
403158	3.13264	2.07659	1.50855	+	0.0833591	1	1.25765	0.263132	CD8A	CD8a molecule
426281	49.136	58.9078	1.19887	-	0.083546	1	4.02961	3.78729	SRCIN1	SRC kinase signaling inhibitor 1
430303	4.1723	3.20763	1.30074	+	0.0836249	1	3.34465	4.28371	LOC430303	low-density lipoprotein receptor-related protein 2-like
776154	0.156724	0.0533014	2.94033	+	0.0837243	1	1.21111	0.999422	LOC776154	leukocyte immunoglobulin-like receptor subfamily B member 4-like
431277	0.172792	0.068221	2.53283	+	0.0838431	1	1.67906	1.30333	LOC431277	similar to T cell receptor alpha
422532	0.340855	0.160928	2.11806	+	0.084136	1	0.907456	0.830371	LOC422532	GTPase IMAP family member-like
395294	8.289	5.44058	1.52355	+	0.0841642	1	1.34764	0.480213	IL2RA	interleukin 2 receptor, alpha
396524	0.158235	0.311825	1.97064	-	0.0849806	1	1.22753	2.32654	COL9A2	collagen, type IX, alpha 2
770756	6.65075	4.79005	1.38845	+	0.0850567	1	1.05006	0.670956	GRAP2	GRB2-related adaptor protein 2
428574	1.27912	2.17219	1.69819	-	0.0850862	1	0.356548	0.878852	TMEM151B	transmembrane protein 151B
776823	0.135303	0.0461667	2.93075	+	0.0850866	1	0.427692	0.918668	LOC776823	uncharacterized LOC776823
427633	3.08675	1.8932	1.63044	+	0.0855035	1	0.788528	0.531222	DRD1	dopamine receptor D1
429531	0.135783	0.0505125	2.6881	+	0.0855629	1	0.703098	0.719604	LOC429531	similar to T cell receptor alpha
777555	0.898656	1.58043	1.75866	-	0.0855691	1	0.448307	2.09929	LOC777555	similar to zinc finger protein
418611	4.60381	2.9666	1.55188	+	0.0857395	1	1.96244	1.11018	GPR64	G protein-coupled receptor 64
429440	1.02162	0.589586	1.73278	+	0.0857653	1	2.34982	1.07428	LOC429440	Ig heavy chain V-III region VH26-like
418460	57.856	43.6976	1.32401	+	0.0857887	1	1.32869	2.58177	PDZK1	PDZ domain containing 1
769912	32.0583	42.6523	1.33046	-	0.08579	1	2.26219	5.0583	PITPNM1	phosphatidylinositol transfer protein, membrane-associated 1
425778	136.657	164.333	1.20252	-	0.0862487	1	6.8499	6.71908	SLC31A2	solute carrier family 31 (copper transporters), member 2
423364	4.21495	2.71696	1.55135	+	0.0863395	1	1.1015	0.620213	BATF	basic leucine zipper transcription factor, ATF-like
428282	0.254283	0.481474	1.89345	-	0.0864865	1	1.03829	0.869547	ADAM11	ADAM metallopeptidase domain 11
770310	0.787412	1.04346	1.32518	-	0.0866166	1	2.54546	2.62506	AJAP1	adherens junctions associated protein 1
429823	0.575524	0.310363	1.85436	+	0.0866223	1	1.52289	0.577341	HMCN1	hemicentin 1
419792	1.4812	0.843887	1.75521	+	0.0866362	1	0.644885	0.281299	BCO2	beta-carotene oxygenase 2
396404	67.0025	85.6934	1.27896	-	0.086745	1	1.13256	2.20527	DDR2	discoidin domain receptor tyrosine kinase 2
429557	20.6318	29.5689	1.43317	-	0.0867587	1	0.85522	4.73273	LOC429557	ribosomal protein S6 kinase beta-2-like
396106	106.536	138.541	1.30041	-	0.086806	1	0.279971	1.59788	TNXB	tenascin XB
770809	0.549278	0.194676	2.8215	+	0.0868406	1	1.38851	0.267003	LOC770809	similar to surface antigen
423098	2.49732	1.63804	1.52458	+	0.0872643	1	0.763878	0.195518	BRSK2	BR serine/threonine kinase 2
427306	0.47346	0.21709	2.18094	+	0.0873404	1	1.09821	0.446748	LOC427306	lipid phosphate phosphatase-related protein type 1-like
424055	94.8531	73.5901	1.28894	+	0.0874943	1	1.09261	0.206325	ANKRD44	ankyrin repeat domain 44
776357	0.140502	0.0496397	2.83044	+	0.0877679	1	1.05302	0.905363	LOC776357	similar to 0910001A06Rik protein
396415	0.307535	0.132426	2.32231	+	0.0881566	1	6.49731	1.90343	HOXD13	homeobox D13
415582	101.94	126.362	1.23957	-	0.0882626	1	6.63331	6.00371	SEMA4B	sema domain, immunoglobulin domain (Ig), transmembrane domain (TM) and short cytoplasmic domain, (semaphorin) 4B
770191	22.8653	30.7728	1.34583	-	0.0883183	1	2.81417	6.40616	LOC770191	polynucleotide 5'-hydroxyl-kinase NOL9-like
395381	0.154492	0.0694739	2.22374	+	0.0884283	1	1.49242	0.659391	MUC5B	ovomucin alpha-subunit
396275	115.082	148.704	1.29216	-	0.0885207	1	2.38621	4.55993	P2RY1	purinergic receptor P2Y, G-protein coupled, 1
417274	139.111	170.461	1.22536	-	0.089031	1	2.78418	2.62324	ALAD	aminolevulinate dehydratase
769010	0.0273064	0.0884061	3.23756	-	0.0890533	1	0.56182	0.854215	LOC769010	similar to similar to Munc13-1
776836	0.148613	0.283075	1.90478	-	0.0893446	1	1.61609	1.48407	LOC776836	uncharacterized LOC776836
416662	117.338	147.547	1.25745	-	0.0894498	1	1.68264	2.47775	C14H16orf5	chromosome 14 open reading frame, human C16orf5
416263	90.7136	112.936	1.24498	-	0.0895831	1	2.92882	3.03943	LOC416263	LON peptidase N-terminal domain and RING finger protein 2-like
374109	35.3	46.38	1.31388	-	0.0896891	1	1.06968	2.56647	SEMA3F	sema domain, immunoglobulin domain (Ig), short basic domain, secreted, (semaphorin) 3F
416655	0.31643	0.578064	1.82683	-	0.0897577	1	0.880631	2.04507	LOC416655	uncharacterized LOC416655
768987	0.201712	0.0811748	2.48491	+	0.0898002	1	1.7575	1.01311	LOC768987	uncharacterized LOC768987
424669	0.264551	0.131132	2.01743	+	0.0900872	1	0.802912	1.37812	C8B	complement component 8, beta polypeptide
427591	0.554127	0.291941	1.89808	+	0.0901543	1	0.929536	1.14507	FAM107A	family with sequence similarity 107, member A
769112	81.4627	104.169	1.27873	-	0.0901839	1	0.975527	1.81751	CHPF	chondroitin polymerizing factor
421141	0.391585	0.167485	2.33803	+	0.0903126	1	0.935052	0.349235	CLVS1	clavesin 1
431266	0.0283876	0.0967944	3.40974	-	0.0904918	1	1.05706	1.0838	ZNF517	zinc finger protein 517
415424	12.39	8.06225	1.53679	+	0.0904927	1	1.28085	1.31495	SCG3	secretogranin III
421506	2.63202	1.61429	1.63045	+	0.0906658	1	1.92062	0.558548	LOC421506	uncharacterized LOC421506
428753	29.0403	20.6689	1.40503	+	0.0907403	1	1.41128	0.978981	PRKG2	protein kinase, cGMP-dependent, type II
772097	0.518941	0.288422	1.79924	+	0.0912211	1	0.568931	0.699817	CD226	CD226 molecule
395093	0.473014	0.215025	2.19981	+	0.0912452	1	0.922539	0.516128	PHACTR1	phosphatase and actin regulator 1
422487	7.47818	5.2428	1.42637	+	0.0913628	1	2.20712	2.3449	SH2D4A	SH2 domain containing 4A
423882	0.969091	0.556321	1.74196	+	0.091494	1	0.813361	0.363278	CCDC147	coiled-coil domain containing 147
428651	8.07271	10.6055	1.31374	-	0.0915411	1	0.772501	1.94057	GRHL1	grainyhead-like 1 (Drosophila)
431476	0.0303151	0.110642	3.64972	-	0.0915542	1	0.641658	0.860418	LOC431476	carbonic anhydrase 14-like
374161	35.8748	25.297	1.41814	+	0.0916117	1	0.5454	0.497704	THYN1	thymocyte nuclear protein 1
427465	26.8328	19.2336	1.3951	+	0.091727	1	1.30533	0.334313	DAPK1	death-associated protein kinase 1
770945	4.82135	6.00484	1.24547	-	0.0918819	1	3.7239	2.5246	LOC770945	similar to KIAA0309
425629	0.0466236	0.108281	2.32246	-	0.0918847	1	1.80533	3.01042	APOA1	apolipoprotein A-I
771704	0.0493055	0.110954	2.25034	-	0.0921506	1	1.74519	0.614962	LOC771704	uncharacterized LOC771704
768435	0.0304434	0.134541	4.41936	-	0.0922706	1	0.667009	3.69493	LOC768435	uncharacterized LOC768435
416004	5.7456	3.69044	1.55689	+	0.0926241	1	1.56085	0.69552	DNAH12	dynein, axonemal, heavy chain 12
425245	1.50334	0.821777	1.82938	+	0.0926543	1	1.28794	0.699932	LOC425245	similar to RAN-binding protein 2-like 1 short
419390	0.293148	0.1264	2.31921	+	0.0927341	1	0.655804	0.388407	LOC419390	hairy and enhancer of split 5-like
427362	0.901272	0.493639	1.82577	+	0.0930012	1	1.69585	0.591721	LOC427362	HEAT repeat-containing protein 8-like
772038	0.192501	0.0458624	4.19736	+	0.0930647	1	2.56051	0.435265	LOC772038	similar to plus agglutinin
769931	0.421567	0.876139	2.07829	-	0.0930838	1	0.645127	4.06915	LOC769931	uncharacterized LOC769931
425447	4.29903	5.39136	1.25409	-	0.0933909	1	2.19488	1.86812	ASPHD2	aspartate beta-hydroxylase domain containing 2
415494	618.434	793.308	1.28277	-	0.093498	1	2.90407	3.78968	MFGE8	milk fat globule-EGF factor 8 protein
423091	156.085	186.741	1.19641	-	0.093506	1	0.445701	0.878864	TRPM5	transient receptor potential cation channel, subfamily M, member 5
777495	29.248	37.0147	1.26555	-	0.0936933	1	1.20214	1.76062	LOC777495	similar to Osbp protein
771844	8.56546	10.9573	1.27925	-	0.0937217	1	0.809763	2.56593	LOC771844	uncharacterized LOC771844
776828	11.7038	14.4512	1.23475	-	0.0941405	1	4.51433	4.261	TMEM132A	transmembrane protein 132A
429631	45.8361	57.7171	1.25921	-	0.0943595	1	1.63636	2.29997	LOC429631	similar to Acadm-prov protein
417342	20.3347	14.6881	1.38444	+	0.094484	1	0.568199	0.250416	C18H17orf62	chromosome 18 open reading frame, human C17orf62
429155	0.555704	0.219984	2.52611	+	0.0947366	1	1.05362	0.795715	PEX5L	peroxisomal biogenesis factor 5-like
416567	38.9525	30.3026	1.28545	+	0.0948009	1	0.971031	0.78631	PRKCB	protein kinase C, beta
427334	5.2785	3.3866	1.55864	+	0.0948218	1	2.58858	2.18833	SUSD1	sushi domain containing 1
419533	62.4086	76.7754	1.23021	-	0.0948345	1	2.07269	2.29018	LOXL2	lysyl oxidase-like 2
430582	0.934498	1.49154	1.59608	-	0.0950753	1	0.19907	1.56441	LOC430582	similar to ryanodine receptor alpha
417669	64.2038	79.6587	1.24072	-	0.0951253	1	0.976863	2.78351	NLK	nemo-like kinase
420695	1.12483	0.588257	1.91213	+	0.0954001	1	0.862564	0.310396	CCR5	chemokine (C-C motif) receptor 5 (gene/pseudogene)
395447	0.366164	0.175642	2.08472	+	0.0956776	1	1.14578	0.353489	DDX4	DEAD (Asp-Glu-Ala-Asp) box polypeptide 4
770144	0.180606	0.0846218	2.13428	+	0.0957562	1	0.569538	2.00867	LOC770144	similar to immunoglobulin-like receptor CHIR-A2
772377	0.019054	0.0662897	3.47905	-	0.0958787	1	1.29271	1.61954	LOC772377	uncharacterized LOC772377
769044	0.979171	0.575061	1.70272	+	0.0959389	1	1.10376	0.944026	LOC769044	uncharacterized LOC769044
418043	16.3586	11.6507	1.40409	+	0.0961226	1	0.80874	0.164485	CYTH4	cytohesin 4
419552	89.5256	68.0025	1.31651	+	0.0961544	1	0.728946	0.204018	LAPTM5	lysosomal protein transmembrane 5
424969	0.118552	0.0391011	3.03194	+	0.0963062	1	1.10782	0.450656	CCDC39	coiled-coil domain containing 39
425139	0.309519	0.539207	1.74208	-	0.096367	1	1.06883	2.28297	LOC425139	similar to KIAA1013 protein
769782	0.228592	0.446967	1.9553	-	0.0965569	1	0.326762	0.928361	KCTD19	potassium channel tetramerisation domain containing 19
771065	28.1989	37.1686	1.31809	-	0.0967067	1	1.97868	4.09525	LOC771065	similar to thyroid hormone receptor alpha
425300	17.5566	15.0593	1.16583	+	0.0967338	1	3.18754	5.94727	SLAMF1	signaling lymphocytic activation molecule family member 1
771323	0.0185146	0.0724919	3.91538	-	0.0967348	1	1.36075	4.32318	LOC771323	uncharacterized LOC771323
415344	49.7602	62.269	1.25138	-	0.0968891	1	1.49909	1.94051	LINGO1	leucine rich repeat and Ig domain containing 1
425389	1295.64	1823.21	1.40719	-	0.0971218	1	0.280589	1.08436	BF2	MHC BF2 class I
419965	48.6783	40.8183	1.19256	+	0.0971381	1	3.26362	3.7726	FMNL1	formin-like 1
769697	0.135382	0.29067	2.14704	-	0.0972965	1	0.564111	0.725763	LOC769697	uncharacterized LOC769697
768677	0.0177794	0.0745163	4.19116	-	0.0974681	1	0.620624	0.744551	LOC768677	uncharacterized LOC768677
423200	87.8496	107.117	1.21932	-	0.0974921	1	2.51168	2.50092	GYLTL1B	glycosyltransferase-like 1B
429039	3.94063	5.19974	1.31952	-	0.0977564	1	1.0956	1.59733	SLC23A3	solute carrier family 23 (nucleobase transporters), member 3
395799	9.48283	6.72889	1.40927	+	0.0977994	1	1.43618	0.305871	TPH1	tryptophan hydroxylase 1
418150	98.073	118.642	1.20973	-	0.098074	1	0.560209	0.605468	B4GALNT3	beta-1,4-N-acetyl-galactosaminyl transferase 3
769139	0.0648677	0.176502	2.72095	-	0.098091	1	0.857483	1.04295	LOC769139	feather keratin 1-like
414833	1070.94	1471.87	1.37437	-	0.0981306	1	0.233349	1.80967	CYP2C45	cytochrome P-450 2C45
396381	0.0863213	0.162729	1.88515	-	0.0984254	1	0.90138	0.543832	LHX1	LIM homeobox 1
419768	65.0483	83.0426	1.27663	-	0.0987669	1	0.762312	1.83569	BACE1	beta-site APP-cleaving enzyme 1
424829	7.77437	5.06875	1.53378	+	0.098889	1	10.3786	2.66151	HES6	hairy and enhancer of split 6 (Drosophila)
776783	0.474878	0.278805	1.70326	+	0.0989436	1	3.22256	0.831185	LOC776783	Ig heavy chain V-III region VH26-like
771199	19.235	13.2374	1.45308	+	0.0990467	1	1.67669	0.78796	GPR34	G protein-coupled receptor 34
420257	0.136485	0.0710949	1.91976	+	0.0993683	1	0.817953	1.52735	ODF1	outer dense fiber of sperm tails 1
424939	0.124018	0.224614	1.81113	-	0.099596	1	1.72031	1.00861	PRSS56	protease, serine, 56
420979	0.637056	0.358951	1.77477	+	0.0996368	1	0.68062	0.347504	GABBR2	gamma-aminobutyric acid (GABA) B receptor, 2
429035	330.779	422.73	1.27798	-	0.0997274	1	1.46192	3.0822	TUBA1C	tubulin, alpha 1c
419182	0.420504	0.228372	1.84131	+	0.0999128	1	0.640406	0.202529	LOC419182	neuritin-like
425200	1.01427	1.43312	1.41296	-	0.0999319	1	1.49599	1.90415	CELA1	chymotrypsin-like elastase family, member 1
431590	0.0720854	0.0695903	1.03585	+	0.100056	1	5.14694	0.980223	HCN1	hyperpolarization activated cyclic nucleotide-gated potassium channel 1
768811	0.0191522	0.0898753	4.69268	-	0.100428	1	0.685771	2.18728	LOC768811	scavenger receptor cysteine-rich type 1 protein M130-like
423289	25.4249	18.012	1.41155	+	0.100459	1	1.06676	0.543387	ARHGAP11A	Rho GTPase activating protein 11A
770017	0.0178093	0.0977146	5.48671	-	0.100472	1	0.609999	3.19735	LOC770017	rho-related GTP-binding protein RhoB-like
768376	0.0191522	0.0995247	5.1965	-	0.1005	1	0.685771	4.20039	LOC768376	uncharacterized LOC768376
395457	129.118	163.055	1.26284	-	0.100816	1	1.65415	2.51339	FURIN	furin (paired basic amino acid cleaving enzyme)
419872	80.3286	99.4813	1.23843	-	0.10099	1	1.8523	2.14646	MOV10	Mov10, Moloney leukemia virus 10, homolog (mouse)
769375	1.1896	0.425522	2.79562	+	0.101154	1	11.283	1.28731	LOC769375	uncharacterized LOC769375
768583	0.0758851	0.187448	2.47015	-	0.101271	1	0.942119	2.03027	LOC768583	uncharacterized LOC768583
770235	48.6781	29.8462	1.63097	+	0.101338	1	28.7088	4.94312	LOC770235	uncharacterized LOC770235
424355	0.724637	0.392446	1.84646	+	0.101484	1	0.797225	0.394673	F13B	coagulation factor XIII, B polypeptide
423899	4.42061	5.87368	1.3287	-	0.101578	1	1.22542	2.13891	NRAP	nebulin-related anchoring protein
395615	71.6351	85.3238	1.19109	-	0.10173	1	2.15764	1.87862	SHH	sonic hedgehog
429088	3.617	2.41849	1.49556	+	0.101896	1	1.51867	1.03095	GFI1	growth factor independent 1 transcription repressor
431037	58.4867	72.0378	1.2317	-	0.102124	1	2.93326	2.95714	RTN3	RTN3w
428260	18.2227	12.8025	1.42337	+	0.102541	1	0.732514	0.207397	STK38	serine/threonine kinase 38
418608	53.36	38.4968	1.38609	+	0.102555	1	0.945412	0.506363	SH3KBP1	SH3-domain kinase binding protein 1
425240	1.23525	0.712309	1.73416	+	0.102984	1	1.1128	0.336364	SKAP1	src kinase associated phosphoprotein 1
422825	8.53195	5.91953	1.44132	+	0.103314	1	2.02667	0.529574	PROM1	prominin 1
423857	197.506	251.971	1.27576	-	0.103449	1	2.34749	4.15937	SEMA4G	sema domain, immunoglobulin domain (Ig), transmembrane domain (TM) and short cytoplasmic domain, (semaphorin) 4G
770737	0.621127	1.07623	1.73271	-	0.103511	1	0.112625	1.0097	GAMT	guanidinoacetate N-methyltransferase
770592	67.9904	89.0749	1.31011	-	0.103523	1	2.70333	6.05637	MT3	metallothionein 3
776521	0.158114	0.0639041	2.47424	+	0.103611	1	2.737	1.74359	LOC776521	similar to putative Zn-finger protein C47L
425662	26.1728	33.9952	1.29888	-	0.103656	1	2.93329	6.03104	LOC425662	selenium-binding protein 1-like
420380	152.85	199.988	1.30839	-	0.103677	1	1.35557	3.4222	SCAP	SREBF chaperone
395085	10.2961	11.8875	1.15457	-	0.10423	1	1.58468	1.08207	PROC	protein C (inactivator of coagulation factors Va and VIIIa)
373931	64.6877	79.9062	1.23526	-	0.104288	1	1.02565	6.76131	EGR1	early growth response 1
770751	0.0825705	0.213979	2.59147	-	0.104586	1	1.1601	1.80866	LOC770751	uncharacterized LOC770751
395215	37.2118	45.2831	1.2169	-	0.104774	1	3.05336	3.21335	SDK2	sidekick homolog 2 (chicken)
769873	10.5607	14.4942	1.37247	-	0.1048	1	2.27727	5.23465	LOC769873	SNF-related serine/threonine-protein kinase-like
771154	1.83881	3.02883	1.64717	-	0.104872	1	0.511757	1.69897	LOC771154	urotensin-2 receptor-like
771221	0.0939371	0.0300837	3.12252	+	0.105056	1	0.957292	0.59427	RNF182	ring finger protein 182
426373	1.0623	0.667183	1.59221	+	0.105255	1	1.89337	0.961676	MEF2B	myocyte enhancer factor 2B
769801	0.845086	1.22353	1.44782	-	0.10563	1	3.09918	2.92231	LOC769801	uncharacterized LOC769801
418684	0.0995857	0.0278233	3.57922	+	0.105631	1	1.44663	0.93162	GABRA5	gamma-aminobutyric acid (GABA) A receptor, alpha 5
776988	0.095787	0.0284533	3.36647	+	0.105701	1	0.493861	0.520036	LOC776988	similar to CEP152 protein
771929	0.351042	0.176783	1.98572	+	0.10573	1	0.938317	0.901572	H1FOO	H1 histone family, member O, oocyte-specific
771112	0.707185	0.879446	1.24359	-	0.105748	1	3.24355	2.08555	LOC771112	uncharacterized LOC771112
426955	215.042	279.84	1.30132	-	0.105861	1	0.364088	1.74777	ABCA2	ATP-binding cassette, sub-family A (ABC1), member 2
415691	137.843	174.974	1.26937	-	0.105932	1	2.63848	3.84334	BCAR1	breast cancer anti-estrogen resistance 1
374029	488.776	640.302	1.31001	-	0.106015	1	1.68064	2.74541	CLDN3	claudin 3
425984	70.6757	91.3569	1.29262	-	0.106089	1	0.671487	2.07956	NBEAL2	neurobeachin-like 2
428564	0.189704	0.458075	2.41469	-	0.106121	1	0.221113	1.35506	PFN3	profilin 3
769539	0.20581	0.334204	1.62384	-	0.106132	1	0.935388	0.574849	LOC769539	SH2 domain-containing protein 5-like
420029	13.2964	10.0755	1.31968	+	0.10661	1	2.74353	2.20271	PLCD4	phospholipase C, delta 4
416673	16.7712	13.683	1.2257	+	0.106665	1	1.91968	2.68731	NLRC3	NLR family, CARD domain containing 3
768821	165.159	126.969	1.30078	+	0.106702	1	1.30909	1.31247	FGL2	fibrinogen-like 2
419270	69.9107	85.4877	1.22281	-	0.107047	1	1.89092	1.86807	C20H20orf54	chromosome 20 open reading frame, human C20orf54
426893	9.39651	6.41881	1.4639	+	0.107169	1	1.14004	0.819403	LOC426893	uncharacterized LOC426893
422420	2.33464	1.36332	1.71247	+	0.107222	1	0.659298	0.333439	2001-03-01	membrane-associated ring finger (C3HC4) 1
417728	33.934	23.984	1.41486	+	0.107658	1	1.00827	0.625498	PHTF2	putative homeodomain transcription factor 2
428316	0.631408	0.281783	2.24076	+	0.107736	1	0.53421	0.243608	LOC428316	uncharacterized LOC428316
426055	1.06405	0.506825	2.09945	+	0.107777	1	1.75629	0.812234	CAPSL	calcyphosine-like
768491	0	0.0397259	-	-	0.108067	1	0	1.12608	LOC768491	uncharacterized LOC768491
776670	0	0.0307301	-	-	0.108067	1	0	0.703992	LOC776670	uncharacterized LOC776670
770946	0	0.0390795	-	-	0.108067	1	0	1.12876	LOC770946	similar to bacterial IS-element
771391	0	0.0530224	-	-	0.108067	1	0	3.3014	LOC771391	uncharacterized LOC771391
415314	0	0.0415327	-	-	0.108067	1	0	1.13297	ZP3	zona pellucida glycoprotein 3 (sperm receptor)
770749	0	0.0441729	-	-	0.108067	1	0	1.80871	LOC770749	uncharacterized LOC770749
426752	0	0.0281978	-	-	0.108067	1	0	0.618621	LOC426752	uncharacterized LOC426752
768395	0	0.0290632	-	-	0.108067	1	0	0.612135	LOC768395	uncharacterized LOC768395
420845	0	0.0309846	-	-	0.108067	1	0	0.701348	LOC420845	uncharacterized LOC420845
776387	0	0.028809	-	-	0.108067	1	0	0.653592	LOC776387	uncharacterized LOC776387
427459	0	0.0310503	-	-	0.108067	1	0	1.17864	SLC28A3	solute carrier family 28 (sodium-coupled nucleoside transporter), member 3
768443	0	0.0317703	-	-	0.108067	1	0	1.18676	LOC768443	uncharacterized LOC768443
419006	0	0.0327117	-	-	0.108067	1	0	1.39747	CCDC67	coiled-coil domain containing 67
771544	0	0.0315956	-	-	0.108067	1	0	1.19494	LOC771544	similar to ovoglycoprotein
431211	0	0.0294199	-	-	0.108067	1	0	0.671024	LOC431211	similar to nacrein
768828	0	0.0399733	-	-	0.108067	1	0	1.34144	LOC768828	uncharacterized LOC768828
770727	0	0.0318169	-	-	0.108067	1	0	1.31228	LOC770727	uncharacterized LOC770727
423667	140.081	103.183	1.3576	+	0.108074	1	2.83008	0.951421	SLC16A9	solute carrier family 16, member 9 (monocarboxylic acid transporter 9)
396186	0.499631	0.219594	2.27525	+	0.108203	1	0.86598	0.334596	BDNF	brain-derived neurotrophic factor
770515	3.56982	2.19799	1.62413	+	0.108413	1	1.67489	0.917511	LOC770515	uncharacterized LOC770515
428018	10.7993	7.52288	1.43553	+	0.108416	1	9.33674	11.6463	SLC10A2	solute carrier family 10 (sodium/bile acid cotransporter family), member 2
417269	19.8586	12.6098	1.57486	+	0.108959	1	3.2559	0.201866	CDC26	cell division cycle 26 homolog (S. cerevisiae)
396277	0.0952495	0.0360405	2.64284	+	0.109048	1	1.15893	0.861685	TTR	transthyretin
424862	66.5352	83.8353	1.26001	-	0.109054	1	0.333766	1.0492	SLCO2A1	solute carrier organic anion transporter family, member 2A1
396088	0.00925731	0.0808774	8.7366	-	0.10921	1	0.680376	1.24844	CRYBB2	crystallin, beta B2
772045	2.9917	3.24088	1.08329	-	0.109301	1	7.30458	4.84833	LOC772045	uncharacterized LOC772045
396288	0.00882409	0.0676943	7.67153	-	0.109342	1	0.676698	1.06045	GABRQ	gamma-aminobutyric acid (GABA) receptor, theta
777242	0.00903489	0.0523695	5.79636	-	0.109342	1	0.664155	1.04872	LOC777242	uncharacterized LOC777242
419392	0.0103178	0.0505007	4.89452	-	0.109342	1	0.824343	1.04945	HES5	hairy and enhancer of split 5 (Drosophila)
768850	0.00895531	0.0627384	7.00572	-	0.109342	1	0.667921	0.975815	LOC768850	similar to Foxb2 protein
420052	0.00898523	0.0618944	6.88846	-	0.109342	1	0.644022	1.21274	LOC420052	uncharacterized LOC420052
769796	0.010167	0.0495695	4.87552	-	0.109342	1	0.817731	0.885232	LOC769796	uncharacterized LOC769796
769323	0.0106563	0.0472397	4.43302	-	0.109342	1	0.832513	0.843467	LOC769323	uncharacterized LOC769323
418813	0.011012	0.050029	4.54312	-	0.109342	1	0.776889	0.800614	LOC418813	feather keratin 1-like
770993	0.00895531	0.0477782	5.33518	-	0.109342	1	0.667921	0.870865	TMSB10	thymosin, beta 10
772229	0.00895531	0.0521562	5.82405	-	0.109342	1	0.667921	2.41849	LOC772229	uncharacterized LOC772229
429878	4.78722	6.18325	1.29162	-	0.109518	1	2.54387	3.182	LOC429878	dual specificity testis-specific protein kinase 1-like
420107	0.282032	0.489901	1.73704	-	0.109541	1	1.14448	1.82481	LOC420107	uncharacterized LOC420107
431627	0.211719	0.0992107	2.13403	+	0.109708	1	1.53419	0.651018	ACOT12	acyl-CoA thioesterase 12
771971	0.293188	0.493896	1.68457	-	0.109878	1	0.828332	1.5653	LOC771971	uncharacterized LOC771971
424169	0.208445	0.111907	1.86266	+	0.111339	1	1.21708	0.578549	RDH5	retinol dehydrogenase 5 (11-cis/9-cis)
374125	30.954	41.5707	1.34298	-	0.111679	1	0.341565	1.76597	LITAF	lipopolysaccharide-induced TNF factor
430382	13.4416	12.9739	1.03605	+	0.112009	1	8.55911	2.34979	LOC430382	leucine-rich repeat-containing protein 4-like
426958	10.4243	13.2301	1.26916	-	0.11205	1	3.25169	3.89496	LOC426958	uncharacterized LOC426958
420363	5.85598	7.22056	1.23302	-	0.112095	1	0.483012	1.0037	LOC420363	similar to voltage-gated potassium channel KV11.1 transcript
771063	0.480233	0.794735	1.6549	-	0.112156	1	2.13706	3.24428	LOC771063	uncharacterized LOC771063
430429	30.5538	38.0272	1.2446	-	0.112202	1	2.59153	3.47383	RBCK1	RanBP-type and C3HC4-type zinc finger containing 1
422883	12.8709	9.22149	1.39575	+	0.112348	1	1.7735	0.484907	SH3BP2	SH3-domain binding protein 2
417883	17.6539	11.7189	1.50645	+	0.112658	1	4.18051	2.6204	NTS	neurotensin
428141	2.15622	2.9618	1.3736	-	0.11274	1	1.95124	1.60816	LOC428141	similar to Trappin-6
417128	48.3392	59.3712	1.22822	-	0.112798	1	1.36126	1.64493	NACC2	NACC family member 2, BEN and BTB (POZ) domain containing
416238	0.207884	0.0891374	2.33217	+	0.112875	1	1.18197	0.606253	LOC416238	uncharacterized LOC416238
776126	0.18874	0.274077	1.45214	-	0.112992	1	1.94445	1.14155	LOC776126	uncharacterized LOC776126
431250	3.14834	2.38292	1.32121	+	0.113401	1	2.28282	1.67628	LOC431250	G-protein coupled receptor 183-like
419198	172.696	213.546	1.23654	-	0.113609	1	0.504649	0.891051	HNF4A	hepatocyte nuclear factor 4, alpha
424748	2.17818	2.99912	1.37689	-	0.113697	1	0.541036	0.511347	LOC424748	coagulation factor IX-like
770268	0.142764	0.0611634	2.33413	+	0.113802	1	1.39041	0.785032	LOC770268	uncharacterized LOC770268
419893	39.0948	32.4037	1.20649	+	0.114112	1	1.27174	2.2575	DEF6	differentially expressed in FDCP 6 homolog (mouse)
429256	0.256134	0.115841	2.21109	+	0.114305	1	1.20193	0.452853	LOC429256	similar to T cell receptor alpha
427959	12.9776	9.19525	1.41134	+	0.1144	1	0.470636	0.854013	GPR128	G protein-coupled receptor 128
424227	1.28658	0.766639	1.67821	+	0.114524	1	0.70804	0.214201	CYP27C1	cytochrome P450, family 27, subfamily C, polypeptide 1
776999	0.0769249	0.0187865	4.0947	+	0.114806	1	0.74619	0.683049	LOC776999	similar to similar to MGC69149 protein
428851	0.0748695	0.0209177	3.57923	+	0.114831	1	0.98295	0.772419	LOC428851	fatty acid desaturase 1-like
373902	39.706	29.7695	1.33378	+	0.115319	1	1.47095	1.20993	NR1H4	nuclear receptor subfamily 1, group H, member 4
423583	299.301	375.699	1.25525	-	0.115585	1	1.87469	2.43484	NID2	nidogen 2 (osteonidogen)
776401	0.078011	0.019761	3.94773	+	0.115833	1	0.758853	0.66748	LOC776401	similar to cysteine repeat modular protein 2 homologue
769883	0.149967	0.0578817	2.59092	+	0.115881	1	1.36861	0.471699	LOC769883	RNA-directed DNA polymerase from mobile element jockey-like
418042	3.38609	2.20053	1.53876	+	0.116438	1	1.21227	0.213115	MFNG	MFNG O-fucosylpeptide 3-beta-N-acetylglucosaminyltransferase
420534	1.56143	0.935698	1.66873	+	0.116529	1	2.33759	2.06155	ABCB1	ATP-binding cassette, sub-family B (MDR/TAP), member 1
423101	386.295	320.961	1.20356	+	0.116637	1	20.1655	16.3933	MUC2	mucin 2, oligomeric mucus/gel-forming
428531	0.145736	0.0620117	2.35014	+	0.116681	1	1.74887	0.755401	C2H18orf34	chromosome 2 open reading frame, human C18orf34
770115	115.861	137.153	1.18378	-	0.116855	1	3.72588	3.18194	LOC770115	uncharacterized LOC770115
423881	62.8392	50.9734	1.23278	+	0.117032	1	1.14106	2.26711	GSTO1	glutathione S-transferase omega 1
427912	0.2901	0.159999	1.81314	+	0.117154	1	1.59039	0.395024	ASCL4	achaete-scute complex homolog 4 (Drosophila)
428457	0.951961	0.565632	1.683	+	0.117265	1	0.880028	0.458234	CCR4	chemokine (C-C motif) receptor 4
425605	3.3598	4.54371	1.35238	-	0.117331	1	0.993826	1.0413	LOC425605	leucine-rich repeat and fibronectin type III domain-containing protein 1-like protein-like
421154	0.0770491	0.0294127	2.61959	+	0.117517	1	1.48655	1.28365	MYBPH	myosin binding protein H
427144	88.1321	64.7836	1.36041	+	0.117565	1	1.53545	0.631916	MAP3K1	mitogen-activated protein kinase kinase kinase 1
771236	0.486213	0.760373	1.56387	-	0.117721	1	1.61508	1.40757	LOC771236	similar to cyclin D2
770441	0.0805197	0.0218725	3.68132	+	0.117919	1	1.07559	0.768188	RNF32	ring finger protein 32
396330	43.9777	53.6707	1.22041	-	0.11819	1	1.31978	1.75258	IRF7	interferon regulatory factor 7
420714	61.9487	46.9266	1.32012	+	0.118235	1	2.10926	1.77646	TRAK1	trafficking protein, kinesin binding 1
769007	6.88571	4.84355	1.42162	+	0.118375	1	0.613198	0.186776	MEF2C	myocyte enhancer factor 2C
423833	14.1116	18.5901	1.31736	-	0.118609	1	0.604436	1.55894	CNNM1	cyclin M1
769167	384.088	483.162	1.25795	-	0.118817	1	3.03748	3.12413	CYSTM1	chromosome 13 open reading frame, human C5orf32
419279	4.34464	6.0102	1.38336	-	0.119167	1	1.08137	1.91303	C20H20orf160	chromosome 20 open reading frame, human C20orf160
427825	2.66037	3.61906	1.36036	-	0.119432	1	1.13013	1.70249	TLCD2	TLC domain containing 2
425035	8.38666	11.8602	1.41417	-	0.119502	1	0.178191	1.74645	IGSF10	immunoglobulin superfamily, member 10
404293	93.0569	117.989	1.26792	-	0.119533	1	0.629239	1.77384	STXBP1	syntaxin binding protein 1
429684	1.64967	2.34485	1.42141	-	0.119594	1	1.8666	2.15453	LOC429684	similar to rootletin
770641	1.82426	1.03975	1.75452	+	0.119654	1	0.704529	0.307288	GPR55	G protein-coupled receptor 55
430697	32.2344	40.0449	1.2423	-	0.120043	1	3.49932	4.36592	KLF8	Kruppel-like factor 8
421004	7.74472	5.23602	1.47912	+	0.120191	1	1.08645	0.387269	GMNN	geminin, DNA replication inhibitor
770991	33.5247	39.1667	1.16829	-	0.120296	1	3.0752	6.46461	MPST	mercaptopyruvate sulfurtransferase
415960	0.838407	0.476102	1.76098	+	0.120826	1	0.602599	0.280695	SLC6A1	solute carrier family 6 (neurotransmitter transporter, GABA), member 1
395903	1.58393	2.27937	1.43906	-	0.120847	1	0.40686	1.04602	KCNJ4	potassium inwardly-rectifying channel, subfamily J, member 4
431014	2.42332	3.88445	1.60295	-	0.121386	1	0.236608	1.59178	TNK2	tyrosine kinase, non-receptor, 2
417179	15.0358	10.3969	1.44618	+	0.121386	1	0.620777	0.163599	AIF1L	allograft inflammatory factor 1-like
427482	0.531165	0.9416	1.77271	-	0.121539	1	0.466752	0.331041	DUOX2	dual oxidase 2
395485	1.92585	1.14812	1.6774	+	0.121552	1	2.52235	1.00989	CD40LG	CD40 ligand
419710	44.8599	53.4787	1.19213	-	0.121624	1	2.12474	1.79786	CDON	Cdon homolog (mouse)
395199	63.9009	54.7505	1.16713	+	0.121776	1	1.74195	3.09338	IL2RG	interleukin 2 receptor, gamma (severe combined immunodeficiency)
419558	27.8354	33.3107	1.1967	-	0.121848	1	1.46788	0.928876	SERINC2	serine incorporator 2
426763	0.0385555	0.0975749	2.53076	-	0.12203	1	0.556738	0.980885	GSG1L	GSG1-like
430630	4.66291	6.56064	1.40698	-	0.122067	1	0.859057	2.35669	CNGA4	cyclic nucleotide gated channel alpha 4
770104	8.50557	11.5342	1.35607	-	0.122214	1	0.726423	1.9836	NLGN3	neuroligin 3
418944	35.2525	25.0306	1.40838	+	0.122243	1	2.26959	1.3691	SACS	spastic ataxia of Charlevoix-Saguenay (sacsin)
776720	0.0411746	0.0987492	2.3983	-	0.122335	1	1.07465	0.799046	LOC776720	uncharacterized LOC776720
395708	0.631448	1.00016	1.58391	-	0.122359	1	0.851259	2.52143	LYG2	lysozyme G-like 2
395735	0.657971	0.366758	1.79402	+	0.12243	1	3.25937	2.45027	OTC	ornithine carbamoyltransferase
769321	0.0367272	0.106192	2.89136	-	0.122662	1	1.62514	1.20977	LOC769321	uncharacterized LOC769321
770935	0.247914	0.112262	2.20836	+	0.122813	1	1.48451	0.395069	LOC770935	uncharacterized LOC770935
769656	34.9569	38.7963	1.10983	-	0.122882	1	5.6143	3.21011	LOC769656	similar to C-type lectin
776441	0.133803	0.265139	1.98156	-	0.122968	1	0.562408	0.666539	LOC776441	uncharacterized LOC776441
769471	0.0364528	0.117438	3.22164	-	0.123339	1	0.843899	1.55984	LOC769471	uncharacterized LOC769471
776324	0.100858	0.162082	1.60703	-	0.123738	1	2.7918	1.39692	LOC776324	uncharacterized LOC776324
418198	10.6094	7.37376	1.4388	+	0.123772	1	0.592583	0.171016	C3AR1	complement component 3a receptor 1
427183	80.646	97.3789	1.20749	-	0.123786	1	1.06391	1.27623	PTGER4	prostaglandin E receptor 4 (subtype EP4)
776295	0.365341	0.669795	1.83334	-	0.124177	1	0.402687	1.92764	LOC776295	uncharacterized LOC776295
396181	134.693	112.086	1.20169	+	0.124214	1	0.792675	1.35877	ITGB2	integrin, beta 2 (complement component 3 receptor 3 and 4 subunit)
429030	106.975	127.145	1.18856	-	0.124481	1	0.41116	0.806372	LOC429030	myosin-X-like
777011	8.7668	11.3662	1.2965	-	0.124554	1	1.46561	1.7486	LOC777011	similar to dachsous 1
419341	13.5077	9.75211	1.38511	+	0.124697	1	0.61698	0.337036	TSHZ2	teashirt zinc finger homeobox 2
776319	0.294597	0.139066	2.1184	+	0.124753	1	0.97092	0.326773	LOC776319	similar to nuclear receptor coactivator 6 interacting protein
428328	6.2503	8.58894	1.37416	-	0.124754	1	0.422377	2.1072	ATP8B3	ATPase, aminophospholipid transporter, class I, type 8B, member 3
418533	10.222	7.15787	1.42808	+	0.124805	1	0.861185	0.251058	ABCG1	ATP-binding cassette, sub-family G (WHITE), member 1
426248	1.50682	0.770383	1.95594	+	0.124893	1	2.49037	0.276907	CBX2	chromobox homolog 2
770257	20.8586	14.6031	1.42837	+	0.125106	1	1.63898	1.16988	CHST6	carbohydrate (N-acetylglucosamine 6-O) sulfotransferase 6
418125	16.4304	11.2753	1.45721	+	0.125181	1	1.23166	1.54299	PTN	pleiotrophin
417340	4.53459	3.10472	1.46055	+	0.125226	1	0.71543	0.379784	LOC417340	uncharacterized LOC417340
428488	0.468968	0.756026	1.6121	-	0.125267	1	0.53985	1.38945	DNAJC14	DnaJ (Hsp40) homolog, subfamily C, member 14
426748	0.103622	0.202066	1.95003	-	0.125395	1	0.654309	0.484119	PLA2G2A	phospholipase A2, group IIA (platelets, synovial fluid)
415471	0.194841	0.0697069	2.79515	+	0.125406	1	0.950369	0.5756	C10H15orf26	chromosome 10 open reading frame, human C15orf26
771044	0.11269	0.248083	2.20147	-	0.125443	1	0.663755	1.59672	LOC771044	uncharacterized LOC771044
424282	53.7884	64.9903	1.20826	-	0.125503	1	0.266318	0.593427	GPR39	G protein-coupled receptor 39
419337	21.1771	14.4725	1.46327	+	0.125522	1	1.32244	0.940974	PFDN4	prefoldin subunit 4
415997	6.58398	4.28473	1.53661	+	0.125593	1	0.749688	0.467794	CCDC66	coiled-coil domain containing 66
422082	13.4605	16.4871	1.22485	-	0.125963	1	2.35016	2.53501	LOC422082	lysosomal alpha-glucosidase-like
768359	35.1386	44.6557	1.27085	-	0.125968	1	2.20625	4.30972	LOC768359	similar to protein kinase, AMP-activated, beta 2 non-catalytic subunit
420974	12.3459	8.41373	1.46735	+	0.126063	1	1.58613	1.09271	LPCAT1	lysophosphatidylcholine acyltransferase 1
415785	10.1636	6.98062	1.45598	+	0.126171	1	0.530311	0.200202	PDCD2L	programmed cell death 2-like
770131	1768.45	2534.6	1.43323	-	0.126226	1	0.450811	1.53721	LOC770131	uncharacterized LOC770131
771249	0.19676	0.357248	1.81565	-	0.126532	1	0.549251	1.28818	LOC771249	similar to immunoglobulin-like receptor CHIR-B5
415859	23.7654	28.1527	1.18461	-	0.126583	1	6.01951	5.23588	LOC415859	5-hydroxyisourate hydrolase
768859	0.0551081	0	-	+	0.126683	1	2.9223	0	LOC768859	uncharacterized LOC768859
428801	0.0558288	0	-	+	0.126683	1	1.76396	0	FOXI3	forkhead box I3
776874	0.0395795	0	-	+	0.126683	1	1.07345	0	LOC776874	uncharacterized LOC776874
395716	0.0371321	0	-	+	0.126683	1	0.551689	0	EYA4	eyes absent homolog 4 (Drosophila)
395367	0.0389643	0	-	+	0.126683	1	0.58431	0	AVR2	avidin related protein 2
426220	0.0403038	0	-	+	0.126683	1	1.08594	0	LOC426220	avidin-related protein 6-like
419515	0.0395289	0	-	+	0.126683	1	0.938078	0	GKN2	gastrokine 2
776381	0.0394216	0	-	+	0.126683	1	0.568636	0	LOC776381	similar to enterophilin-1
769624	0.037693	0	-	+	0.126683	1	0.556565	0	LOC769624	uncharacterized LOC769624
416100	0.0391769	0	-	+	0.126683	1	0.556481	0	LOC416100	uncharacterized LOC416100
417882	0.0392132	0	-	+	0.126683	1	0.544114	0	LRRIQ1	leucine-rich repeats and IQ motif containing 1
428362	0.038217	0	-	+	0.126683	1	0.554472	0	PRDM14	PR domain containing 14
418501	0.0391796	0	-	+	0.126683	1	0.86885	0	C1H21orf62	chromosome 1 open reading frame, human C21orf62
776197	0.0387887	0	-	+	0.126683	1	0.551228	0	LOC776197	similar to Patatin-like phospholipase domain containing 4
768647	0.0379978	0	-	+	0.126683	1	0.850145	0	LOC768647	arylacetamide deacetylase-like 4-like
769664	0.0367532	0	-	+	0.126683	1	0.849487	0	LOC769664	uncharacterized LOC769664
396170	200.285	253.205	1.26422	-	0.126703	1	0.714295	1.78601	LRP1	low density lipoprotein receptor-related protein 1
428659	145.055	174.856	1.20545	-	0.126828	1	3.53465	3.90078	CAD	carbamoyl-phosphate synthetase 2, aspartate transcarbamylase, and dihydroorotase
419896	27.2932	32.4093	1.18745	-	0.126849	1	2.55334	2.1888	SCUBE3	signal peptide, CUB domain, EGF-like 3
396048	4.6271	2.87173	1.61126	+	0.127002	1	0.308482	0.518485	NCALD	neurocalcin delta
777486	0.89419	0.48525	1.84274	+	0.127242	1	1.04523	0.908572	LOC777486	similar to WD repeats and SOF1 domain containing
417328	0.103192	0.0197625	5.22162	+	0.127462	1	1.44518	0.52255	LOC417328	uncharacterized LOC417328
427832	60.5913	71.1629	1.17447	-	0.127596	1	5.77605	4.23067	SDF2	stromal cell-derived factor 2
374187	71.1722	83.2956	1.17034	-	0.127911	1	2.98003	2.46637	PTCH2	patched 2
769662	0.0592272	0.00880139	6.72931	+	0.127944	1	1.01579	0.660791	LOC769662	uncharacterized LOC769662
428262	0.0549542	0.0222346	2.47156	+	0.127944	1	0.871957	2.02874	SLC26A9	solute carrier family 26, member 9
769846	0.0573721	0.0094478	6.07254	+	0.127944	1	1.14673	0.769926	LOC769846	uncharacterized LOC769846
771375	0.0586188	0.00880139	6.66018	+	0.127944	1	1.98905	0.660791	EVX2	even-skipped homeobox 2
426512	0.0560784	0.0103132	5.43753	+	0.127944	1	2.02173	0.749424	LOC426512	similar to immunoglobulin-like receptor CHIR-AB3
777254	0.0595903	0.0109034	5.46531	+	0.127944	1	1.39704	0.859454	LOC777254	similar to Fas apoptotic inhibitory molecule 2
420716	0.0594508	0.0104239	5.70332	+	0.127944	1	2.3382	0.833257	LOC420716	C-RF amide
427781	0.059406	0.0199649	2.97553	+	0.127944	1	0.929936	1.7323	POUV	POU domain class 5 transcription factor 1
772307	0.0576413	0.0103132	5.58908	+	0.127944	1	0.453063	0.749424	LOC772307	uncharacterized LOC772307
422924	0.0590106	0.0103132	5.72184	+	0.127944	1	0.684794	0.749424	LOC422924	T-cell surface glycoprotein CD8 alpha chain-like
777578	0.0587229	0.0109034	5.38576	+	0.127944	1	1.73882	0.859454	LOC777578	uncharacterized LOC777578
428672	0.0598189	0.0094478	6.33152	+	0.127944	1	0.792281	0.769926	LOC428672	uncharacterized LOC428672
425870	6.03285	8.52388	1.41291	-	0.127991	1	1.61811	3.56957	WDR54	WD repeat domain 54
776344	0.54192	0.276424	1.96046	+	0.12824	1	0.764128	0.848827	LOC776344	similar to GAC-1
396260	53.7679	62.5482	1.1633	-	0.12826	1	1.45054	2.34179	LOC396260	mature avidin
777230	0.0701948	0.147235	2.09751	-	0.12834	1	0.524194	0.811635	LOC777230	similar to histone acetyltransferase-1
396097	233.53	277.431	1.18799	-	0.128433	1	0.751509	0.918727	MAP4	microtubule-associated protein 4
419651	120.777	146.868	1.21603	-	0.12856	1	0.397244	0.601126	LOC419651	uncharacterized LOC419651
429064	0.752873	0.431317	1.74552	+	0.128621	1	1.7157	0.923407	FASLG	Fas ligand (TNF superfamily, member 6)
421996	74.6453	110.073	1.47461	-	0.128651	1	1.07037	10.4083	LOC421996	sterile alpha motif domain-containing protein 12-like
427264	2.53706	3.33456	1.31434	-	0.128686	1	2.0172	2.01462	LOC427264	ADAMTS-like protein 5-like
769212	6.47324	4.3424	1.49071	+	0.128744	1	1.12203	0.470712	GPR183	G protein-coupled receptor 183
768507	49.2681	60.4602	1.22717	-	0.128767	1	3.01169	4.25194	AGAP3	ArfGAP with GTPase domain, ankyrin repeat and PH domain 3
417809	658.847	832.255	1.2632	-	0.12888	1	0.404511	0.903011	SLC38A4	solute carrier family 38, member 4
427728	156.167	185.395	1.18716	-	0.128881	1	3.56875	3.09441	TAP2	transporter 2, ATP-binding cassette, sub-family B (MDR/TAP)
418405	0.476445	0.278554	1.71042	+	0.128902	1	1.12928	0.510656	ZPLD1	zona pellucida-like domain containing 1
419903	111.463	126.571	1.13554	-	0.129066	1	2.15258	1.31993	PACSIN1	protein kinase C and casein kinase substrate in neurons 1
425502	2.02347	2.85253	1.40972	-	0.129311	1	2.67692	4.8448	LOC425502	similar to trans-Golgi protein GMx33
424185	40.6842	47.3196	1.1631	-	0.129447	1	0.301971	1.07853	IFIH1	interferon induced with helicase C domain 1
418315	0.441315	0.209396	2.10756	+	0.129854	1	0.734863	0.239255	SPAG17	sperm associated antigen 17
772330	0.715648	1.10729	1.54726	-	0.130002	1	0.92823	0.969801	LOC772330	similar to CG10910-PB
768784	21.2351	25.6049	1.20578	-	0.130188	1	1.66264	1.12185	C1QTNF1	C1q and tumor necrosis factor related protein 1
421684	28.6457	21.6744	1.32164	+	0.130435	1	0.720552	0.260165	TNFAIP3	tumor necrosis factor, alpha-induced protein 3
770804	0.269827	0.125075	2.15733	+	0.130553	1	0.647361	0.482033	LOC770804	uncharacterized LOC770804
772340	0.267933	0.122507	2.18708	+	0.130692	1	1.31289	0.965033	LOC772340	uncharacterized LOC772340
772008	9.39174	6.09481	1.54094	+	0.130787	1	2.04153	1.64019	MMP13	matrix metallopeptidase 13 (collagenase 3)
419424	7.98372	5.80883	1.37441	+	0.131004	1	1.23119	0.356487	TNFRSF18	tumor necrosis factor receptor superfamily, member 18
396384	130.849	159.65	1.22011	-	0.131093	1	0.540203	1.21704	IRF1	interferon regulatory factor 1
770075	3.75046	4.71307	1.25667	-	0.131151	1	3.14602	3.01358	LOC770075	similar to cleavage and polyadenylation specificity factor
427863	3.11126	2.04225	1.52345	+	0.131202	1	2.17319	1.21989	GRIP1	glutamate receptor interacting protein 1
431596	1.50288	0.924948	1.62483	+	0.131267	1	0.77767	0.292057	ANKDD1B	ankyrin repeat and death domain containing 1B
415729	11.7742	14.3975	1.2228	-	0.131439	1	0.215847	2.46539	NKD1	naked cuticle homolog 1 (Drosophila)
768937	1.98047	2.30925	1.16601	-	0.131458	1	6.26467	5.22304	LOC768937	uncharacterized LOC768937
395763	63.2427	71.512	1.13076	-	0.131631	1	8.09545	6.65419	URP	nuclear calmodulin-binding protein
771862	26.6467	32.3915	1.21559	-	0.131696	1	1.99613	2.78992	PLXDC1	plexin domain containing 1
776300	0.299471	0.389791	1.3016	-	0.132038	1	2.43711	1.23658	LOC776300	uncharacterized LOC776300
422777	1.92571	1.23517	1.55906	+	0.132123	1	0.848734	0.196319	BEND4	BEN domain containing 4
417798	0.919983	0.506003	1.81814	+	0.132247	1	0.480992	0.649997	TMEM117	transmembrane protein 117
427812	49.3573	39.4798	1.25019	+	0.132249	1	2.97	1.63979	KCNJ16	potassium inwardly-rectifying channel, subfamily J, member 16
374267	0.121715	0.0717378	1.69667	+	0.132315	1	0.877385	0.921437	MBL2	mannose-binding lectin (protein C) 2, soluble
395153	311.751	397.654	1.27555	-	0.132415	1	0.966533	1.96833	PTPRU	protein tyrosine phosphatase, receptor type, U
418667	3.80158	2.61678	1.45277	+	0.132447	1	1.15374	0.24863	CSF2RA	granulocyte-macrophage colony-stimulating factor receptor subunit alpha-like
421919	386.426	271.974	1.42082	+	0.132754	1	1.40298	1.33861	RPS7	ribosomal protein S7
770848	1.53401	0.88068	1.74185	+	0.132783	1	1.11428	0.737613	LOC770848	uncharacterized LOC770848
395945	0.45605	0.227649	2.0033	+	0.132792	1	0.905736	0.919464	SCN2A	sodium channel, voltage-gated, type II, alpha subunit
420754	0.220391	0.138843	1.58734	+	0.132923	1	1.5848	0.852692	NEUROD6	neurogenic differentiation 6
769951	23.7001	30.4951	1.28671	-	0.13328	1	1.76616	3.55591	MS4A15	uncharacterized LOC769951
396470	53.251	36.106	1.47485	+	0.133289	1	7.45261	2.79837	MYL1	myosin, light chain 1, alkali; skeletal, fast
771307	394.328	494.144	1.25313	-	0.133364	1	2.76257	3.70752	FAM129B	family with sequence similarity 129, member B
422716	22.404	15.7037	1.42668	+	0.133448	1	1.72331	1.0027	CENPE	centromere protein E, 312kDa
416406	52.6504	66.4072	1.26129	-	0.133519	1	1.78775	3.42291	WDR24	WD repeat domain 24
419910	444.591	566.238	1.27361	-	0.133524	1	0.171469	0.646424	ITPR3	inositol 1,4,5-trisphosphate receptor, type 3
428575	135.759	158.705	1.16902	-	0.133614	1	0.503829	0.531392	SLC35B2	solute carrier family 35, member B2
424040	0.224519	0.0801781	2.80026	+	0.133669	1	1.48619	0.476254	C7H21orf58	chromosome 7 open reading frame, human C21orf58
424368	132.264	156.095	1.18017	-	0.133943	1	3.57054	4.08686	UAP1	UDP-N-acteylglucosamine pyrophosphorylase 1
768356	0.197932	0.0861895	2.29648	+	0.134029	1	1.07445	0.538345	LOC768356	similar to G-2 and S-phase expressed 1
422310	195.605	247.368	1.26463	-	0.134261	1	0.271153	0.896025	LOC422310	similar to Zinc finger protein 534
421458	74.5035	89.0258	1.19492	-	0.134577	1	0.33695	0.478289	FAM98A	family with sequence similarity 98, member A
415617	6.26965	4.11416	1.52392	+	0.134687	1	1.03477	0.71218	LTB4R	leukotriene B4 receptor
419086	143.249	172.995	1.20765	-	0.134859	1	0.211598	0.734322	CAPN5	calpain 5
430723	20.9803	26.6863	1.27197	-	0.135024	1	0.787169	1.63035	BSN	bassoon (presynaptic cytomatrix protein)
396156	52.7379	36.4275	1.44775	+	0.135318	1	3.06097	2.18166	SMC2	structural maintenance of chromosomes 2
769993	0.456142	0.260007	1.75435	+	0.13546	1	0.739664	0.38666	LOC769993	uncharacterized LOC769993
431637	7.96485	5.54084	1.43748	+	0.135587	1	3.68835	0.634729	KIAA1958	KIAA1958
770792	1.24853	0.839807	1.48669	+	0.135616	1	1.04342	0.943903	LOC770792	uncharacterized LOC770792
395608	0.302026	0.160707	1.87936	+	0.135685	1	0.863262	0.614799	CHRNA1	cholinergic receptor, nicotinic, alpha 1 (muscle)
396512	12.9632	15.727	1.2132	-	0.135884	1	1.55633	4.85476	FOS	FBJ murine osteosarcoma viral oncogene homolog
396400	399.648	284.605	1.40422	+	0.136087	1	0.827935	0.285552	RPL26L1	ribosomal protein L26-like 1
418692	24.1138	17.6615	1.36533	+	0.136142	1	0.568355	0.221862	MGAT4A	mannosyl (alpha-1,3-)-glycoprotein beta-1,4-N-acetylglucosaminyltransferase, isozyme A
768476	0.137921	0.0547824	2.51761	+	0.136397	1	4.05622	2.21225	LOC768476	uncharacterized LOC768476
428330	2.23261	3.25172	1.45646	-	0.136613	1	0.750367	1.14695	SEMA6B	sema domain, transmembrane domain (TM), and cytoplasmic domain, (semaphorin) 6B
418748	18.7568	13.7455	1.36458	+	0.136627	1	2.20199	1.20036	MCF2L	MCF.2 cell line derived transforming sequence-like
420986	2.47526	1.66556	1.48614	+	0.136678	1	0.653063	0.277291	MURC	muscle-related coiled-coil protein
423946	5.01974	7.18064	1.43048	-	0.13674	1	0.511042	1.08565	ADAM5P	ADAM metallopeptidase domain 5, pseudogene
417514	0.222057	0.285336	1.28497	-	0.136747	1	1.44297	1.6367	UPK3BL	uroplakin 3B-like
428226	4.73917	5.80913	1.22577	-	0.136945	1	2.8421	2.46105	RIMS3	regulating synaptic membrane exocytosis 3
769128	0.17069	0.077405	2.20515	+	0.136962	1	0.809616	1.21915	LOC769128	uncharacterized LOC769128
772279	4.56242	3.24379	1.40651	+	0.137075	1	0.950194	0.517675	SLC24A4	solute carrier family 24 (sodium/potassium/calcium exchanger), member 4
770975	0.363362	0.506899	1.39502	-	0.137222	1	3.66473	1.86409	LOC770975	similar to serologically defined colon cancer antigen 3
770118	34.0648	39.9402	1.17248	-	0.137306	1	5.88196	5.09775	LOC770118	similar to MGC78853 protein
418444	1.04815	0.652217	1.60706	+	0.137586	1	0.579246	0.133585	DUSP27	dual specificity phosphatase 27 (putative)
420413	149.656	181.076	1.20995	-	0.137677	1	1.08697	1.12182	GIMAP5	GTPase, IMAP family member 5
395378	0.297115	0.572849	1.92803	-	0.137761	1	0.387846	0.844154	CACNG3	calcium channel, voltage-dependent, gamma subunit 3
768519	0.0295739	0.076812	2.59729	-	0.13782	1	0.593923	0.66904	LOC768519	similar to Ankyrin repeat domain 13C
373980	147.886	187.855	1.27027	-	0.13797	1	2.27008	4.40744	LAMB2	laminin, beta 2 (laminin S)
423474	7.00391	4.69521	1.49171	+	0.138009	1	0.235541	0.063722	LOC423474	protein LBH-like
395666	30.4042	23.2744	1.30634	+	0.138064	1	1.48031	0.291498	CD44	CD44 molecule (Indian blood group)
423471	10.7559	7.40845	1.45184	+	0.138099	1	1.29327	0.624552	TRAF3	TNF receptor-associated factor 3
421598	0.331561	0.568695	1.71521	-	0.138114	1	0.468606	0.810781	C5H11orf41	chromosome 5 open reading frame, human C11orf41
395910	104.047	118.802	1.14181	-	0.138144	1	1.9685	1.52785	PADI3	peptidyl arginine deiminase, type III
423753	237.297	290.909	1.22593	-	0.138479	1	0.433053	1.05324	LOC423753	similar to cytochrome P-450
776623	89.8179	62.7327	1.43176	+	0.138566	1	2.95238	3.14634	LOC776623	uncharacterized LOC776623
428148	169.3	210.737	1.24475	-	0.138655	1	0.484703	1.17299	LAMA5	laminin, alpha 5
417738	0.151391	0.0693415	2.18327	+	0.138849	1	0.987434	1.25312	MOV10L1	Mov10l1, Moloney leukemia virus 10-like 1, homolog (mouse)
427440	11.9037	8.18652	1.45406	+	0.138935	1	1.42687	0.750254	CZH5orf42	chromosome Z open reading frame, human C5orf42
416707	159.323	179.636	1.12749	-	0.13894	1	1.63461	1.85034	MAL	mal, T-cell differentiation protein
419563	90.1698	113.968	1.26392	-	0.139257	1	1.24351	2.41502	GBP7	guanylate binding protein 7
423165	0.207474	0.11064	1.87522	+	0.13933	1	1.57863	0.869269	RAG2	recombination activating gene 2
420650	5.03781	3.27225	1.53955	+	0.139934	1	0.637856	0.408452	SGOL1	shugoshin-like 1 (S. pombe)
419166	14.8403	13.9498	1.06383	+	0.140008	1	4.27936	6.28401	SGK2	serum/glucocorticoid regulated kinase 2
427171	61.0994	45.6112	1.33957	+	0.14001	1	1.22607	0.608611	PIK3R1	phosphoinositide-3-kinase, regulatory subunit 1 (alpha)
423756	1.79563	2.36727	1.31835	-	0.140014	1	0.770916	1.20375	PITX3	paired-like homeodomain 3
771802	0.299928	0.174738	1.71645	+	0.140208	1	1.05847	1.37198	LOC771802	uncharacterized LOC771802
426771	118.019	141.671	1.20041	-	0.140306	1	2.48724	2.88779	GPR124	G protein-coupled receptor 124
771656	0.030706	0.084575	2.75434	-	0.140328	1	0.639771	1.53762	LOC771656	similar to zipcode-binding protein; beta-actin mRNA zipcode-binding protein; ZBP1
768939	5.85984	7.32999	1.25089	-	0.140329	1	2.14972	2.19076	LOC768939	uncharacterized LOC768939
431591	13.4183	9.56925	1.40223	+	0.140422	1	1.74645	1.25418	LOC431591	uncharacterized LOC431591
425133	84.0112	106.01	1.26185	-	0.140516	1	0.529948	1.95888	SNRNP200	small nuclear ribonucleoprotein 200kDa (U5)
771409	3.16625	3.73637	1.18006	-	0.14053	1	1.14392	0.525195	C20H20orf151	chromosome 20 open reading frame, human C20orf151
427944	0.881573	0.468099	1.88331	+	0.140594	1	0.575427	0.52906	CD86	CD86 molecule
396136	1.38453	0.735212	1.88317	+	0.140712	1	1.27562	0.314645	LCAT	lecithin-cholesterol acyltransferase
430740	22.8958	30.0333	1.31173	-	0.14084	1	0.113636	2.05521	CYHR1	cysteine/histidine-rich 1
768751	0.355313	0.137571	2.58277	+	0.140929	1	0.861987	0.507278	LOC768751	uncharacterized LOC768751
770795	0.0274376	0.0902281	3.28848	-	0.141031	1	1.044	0.762143	AMBP	alpha-1-microglobulin/bikunin precursor
419450	217.668	257.273	1.18195	-	0.141118	1	0.58648	1.09387	PGD	phosphogluconate dehydrogenase
769282	16.4156	10.2527	1.60109	+	0.141264	1	11.5048	0.573696	LOC769282	uncharacterized LOC769282
769628	0.0280392	0.0920965	3.28456	-	0.141304	1	1.01086	0.839189	LOC769628	uncharacterized LOC769628
431348	0.0297963	0.0935104	3.13832	-	0.141663	1	0.598023	1.10401	LOC431348	similar to T cell receptor alpha
416776	12.6164	8.99421	1.40273	+	0.141702	1	0.570737	0.32511	CDC45	cell division cycle 45 homolog (S. cerevisiae)
426003	0.15581	0.0677585	2.29949	+	0.141761	1	0.718018	0.808554	LOC426003	uncharacterized LOC426003
431649	1.11026	0.680678	1.63111	+	0.14193	1	1.67951	0.726944	LOC431649	aminopeptidase Q-like
395591	2.38791	1.95905	1.21891	+	0.142112	1	1.35628	6.05407	NKX6-2	NK6 homeobox 2
395567	2.89474	2.14922	1.34688	+	0.142287	1	1.41346	1.95465	SOUL	SOUL protein
421164	1.04977	1.6146	1.53805	-	0.142293	1	0.296679	0.401694	LOC421164	similar to neuron navigator 1
771602	3.64035	2.49146	1.46113	+	0.142326	1	0.790725	0.511292	RGS19	regulator of G-protein signaling 19
420602	0.0294597	0.102086	3.46527	-	0.142404	1	1.29202	1.23691	LOC420602	uncharacterized LOC420602
427478	0.442758	0.754778	1.70472	-	0.142552	1	0.393207	0.980205	HCN4	hyperpolarization activated cyclic nucleotide-gated potassium channel 4
419528	32.8529	39.88	1.21389	-	0.142784	1	1.16598	1.47532	NEFL	neurofilament, light polypeptide
419772	0.0302979	0.115104	3.79907	-	0.14279	1	1.30881	1.43858	LOC419772	uncharacterized LOC419772
428435	6.53992	8.67279	1.32613	-	0.142873	1	0.207399	0.983102	CREB5	cAMP responsive element binding protein 5
396536	105.787	119.645	1.131	-	0.143654	1	1.95983	7.38976	APOA1	apolipoprotein A-I
772246	0.742297	0.401001	1.85111	+	0.143685	1	0.808321	0.73566	LOC772246	similar to asparagine-linked glycosylation 12 homolog (S. cerevisiae, alpha-1,6-mannosyltransferase)
751817	21.575	27.8657	1.29157	-	0.143694	1	1.16515	2.78524	SLC11A2	solute carrier family 11 (proton-coupled divalent metal ion transporters), member 2
415682	18.1418	23.5678	1.29909	-	0.143967	1	1.07743	2.84727	FUK	fucokinase
374229	3.64309	2.37327	1.53505	+	0.144144	1	1.00504	0.499552	TNFSF13B	tumor necrosis factor (ligand) superfamily, member 13b
768842	2.81898	1.61287	1.74781	+	0.144194	1	3.1924	0.70199	LOC768842	uncharacterized LOC768842
426549	131.857	162.619	1.2333	-	0.144241	1	1.6692	2.8878	RETSAT	retinol saturase (all-trans-retinol 13,14-reductase)
419205	0.110783	0.0425956	2.60082	+	0.144302	1	0.985065	0.892382	C20H20orf123	chromosome 20 open reading frame, human C20orf123
424017	36.9064	45.6336	1.23647	-	0.144329	1	0.864475	1.34837	RAB17	RAB17, member RAS oncogene family
777010	0.849513	0.465859	1.82354	+	0.144443	1	0.887675	0.5749	LOC777010	similar to Arid4b protein
769603	23.717	16.5195	1.43569	+	0.144676	1	1.88196	0.43042	GNG10	guanine nucleotide binding protein (G protein), gamma 10
426210	20.0447	25.1721	1.2558	-	0.144678	1	2.44488	3.89154	ZMIZ2	zinc finger, MIZ-type containing 2
769199	15.0829	10.8429	1.39104	+	0.144806	1	4.63984	0.379616	SLC4A9	solute carrier family 4, sodium bicarbonate cotransporter, member 9
770824	5.67274	7.79536	1.37418	-	0.144889	1	2.00507	6.14692	LOC770824	uncharacterized LOC770824
395189	46.9959	33.794	1.39066	+	0.14494	1	1.39699	0.846567	SMC4	structural maintenance of chromosomes 4
429123	23.7703	18.9887	1.25181	+	0.145379	1	1.9173	2.02826	CHST2	carbohydrate (N-acetylglucosamine-6-O) sulfotransferase 2
423206	517.809	647.939	1.25131	-	0.145469	1	0.242292	0.426004	SPINT1	serine peptidase inhibitor, Kunitz type 1
769170	0.378444	0.168863	2.24113	+	0.145569	1	0.965763	0.636017	LOC769170	similar to T cell receptor alpha
769788	0.674999	0.398931	1.69202	+	0.145691	1	1.15545	0.976152	LOC769788	uncharacterized LOC769788
420775	8.24654	5.83763	1.41265	+	0.146126	1	0.26554	0.176072	STK17A	serine/threonine kinase 17a
427297	31.818	22.6143	1.40699	+	0.146266	1	1.94338	1.07301	HOOK3	hook homolog 3 (Drosophila)
424904	2621.42	3753.54	1.43187	-	0.146573	1	0.304721	1.32229	FCGBP	Fc fragment of IgG binding protein
777267	28.4394	35.7931	1.25857	-	0.146611	1	0.409455	1.72991	LOC777267	uncharacterized LOC777267
415622	82.0542	64.2341	1.27742	+	0.147006	1	0.484432	0.392557	SLC7A6	solute carrier family 7 (amino acid transporter light chain, y+L system), member 6
431437	321.417	348.429	1.08404	-	0.147273	1	4.05059	1.46398	LOC431437	uncharacterized LOC431437
424409	0.193108	0.0817125	2.36326	+	0.147338	1	0.446637	0.86799	RGS16	regulator of G-protein signaling 16
421255	50.431	65.6697	1.30217	-	0.147456	1	1.48984	4.74001	CUL9	cullin 9
771366	1.17849	0.707469	1.66578	+	0.147509	1	0.598604	0.140901	LOC771366	uncharacterized LOC771366
423809	13.0624	9.31649	1.40208	+	0.147565	1	0.970083	0.510652	KIF11	kinesin family member 11
416479	2.09732	3.1552	1.5044	-	0.147623	1	0.610189	2.37381	RADIL	Ras association and DIL domains
769278	4.20633	3.28948	1.27872	+	0.147745	1	1.30983	1.3373	CCR6	chemokine (C-C motif) receptor 6
424505	0.677511	0.353066	1.91894	+	0.147785	1	1.11956	0.231424	EPHX4	epoxide hydrolase 4
430227	4.49492	3.38123	1.32938	+	0.147989	1	0.963323	0.976205	ART5	ADP-ribosyltransferase 5
395801	211.278	248.154	1.17454	-	0.14822	1	5.64975	5.2742	IHH	Indian hedgehog
776849	2.07521	2.92413	1.40908	-	0.148423	1	1.21069	3.03794	LOC776849	uncharacterized LOC776849
423719	1.21335	1.7525	1.44435	-	0.14852	1	0.278857	0.712399	LOC423719	proactivator polypeptide-like
426130	125.54	149.013	1.18697	-	0.148548	1	1.96074	1.74679	ERBB2	v-erb-b2 erythroblastic leukemia viral oncogene homolog 2, neuro/glioblastoma derived oncogene homolog (avian)
396066	0.0974768	0.231967	2.37972	-	0.148683	1	0.286756	1.4837	AANAT	aralkylamine N-acetyltransferase
429095	10.0067	11.8065	1.17986	-	0.148789	1	3.13031	1.4885	HPDL	4-hydroxyphenylpyruvate dioxygenase-like
771737	0.134875	0.0591469	2.28034	+	0.148814	1	1.1896	0.694447	GLOD5	glyoxalase domain containing 5
428167	11.4153	7.94473	1.43685	+	0.148848	1	0.959984	0.446071	AURKA	aurora kinase A
427981	3.46138	2.65155	1.30542	+	0.148994	1	1.77509	2.59452	CLIC6	chloride intracellular channel 6
770695	53.1824	62.6836	1.17865	-	0.149446	1	0.366673	1.37865	LOC770695	uncharacterized LOC770695
429380	73.6006	86.8831	1.18047	-	0.149522	1	5.36529	5.59101	LMF2	lipase maturation factor 2
429111	0.426271	0.279662	1.52424	+	0.149635	1	1.36242	0.41844	C8A	complement component 8, alpha polypeptide
769654	14.8599	18.477	1.24341	-	0.149636	1	3.5616	4.64778	SNTB2	syntrophin, beta 2 (dystrophin-associated protein A1, 59kDa, basic component 2)
426412	0.273506	0.137852	1.98406	+	0.149789	1	1.253	1.01583	MUC1	mucin 1, cell surface associated
416112	0.960703	1.39935	1.45659	-	0.149856	1	0.60741	2.05092	GRM7	glutamate receptor, metabotropic 7
771682	0.423722	0.199678	2.12203	+	0.150123	1	8.51769	4.18482	LOC771682	similar to Hoxb-13
424304	11.076	7.66879	1.44429	+	0.150225	1	0.839494	0.678787	GTDC1	glycosyltransferase-like domain containing 1
419492	1.59891	1.07657	1.48519	+	0.150303	1	0.498019	0.705842	C21H1orf187	chromosome 21 open reading frame, human C1orf187
771118	0.156586	0.0719964	2.17492	+	0.150526	1	1.46122	1.02807	LOC771118	similar to UDP-glucose dehydrogenase
776034	34.4036	36.7984	1.06961	-	0.150755	1	5.35	2.81066	SP8	Sp8 transcription factor
419429	25.1661	22.7739	1.10504	+	0.150877	1	0.975223	3.70573	LOC419429	protein tyrosine phosphatase, non-receptor type 11-like
428074	0.133613	0.0625802	2.13507	+	0.150942	1	0.649119	0.559531	STOML3	stomatin (EPB72)-like 3
425131	113.028	140.825	1.24593	-	0.151702	1	3.41332	5.70754	TRIM3	tripartite motif-containing 3
770764	48.8124	37.2568	1.31016	+	0.151787	1	4.83289	1.57266	MARCKSL1	MARCKS-like 1
428391	8.46935	5.62388	1.50596	+	0.151825	1	1.07524	0.583516	MELK	maternal embryonic leucine zipper kinase
769700	100.996	74.8332	1.34961	+	0.151913	1	9.73719	1.40542	MRPL17	mitochondrial ribosomal protein L17
426803	106.573	80.1971	1.32889	+	0.152088	1	11.3573	3.38478	TOMM5	translocase of outer mitochondrial membrane 5 homolog (yeast)
416221	33.7031	25.4631	1.3236	+	0.152128	1	0.997532	0.439747	SFXN1	sideroflexin 1
768548	0.127728	0.143959	1.12707	-	0.152168	1	2.61792	0.776333	C15H12orf34	chromosome 15 open reading frame, human C12orf34
421002	35.5704	27.4768	1.29456	+	0.152192	1	0.907557	0.329111	LRRC16A	leucine rich repeat containing 16A
420529	31.6656	23.631	1.34001	+	0.152426	1	1.3915	0.652194	NMT2	N-myristoyltransferase 2
771011	0.215486	0.361813	1.67905	-	0.152704	1	2.64527	1.25856	LOC771011	uncharacterized LOC771011
770717	2.11767	2.49476	1.17807	-	0.152715	1	4.34664	3.27966	LOC770717	uncharacterized LOC770717
770067	1.8476	2.41649	1.30791	-	0.152787	1	0.613909	1.07177	CYYR1	cysteine/tyrosine-rich 1
771557	130.86	163.6	1.25019	-	0.152873	1	1.60622	2.97516	ENG	endoglin
418048	72.923	79.8007	1.09431	-	0.15312	1	1.425	3.38583	MPST	mercaptopyruvate sulfurtransferase
427134	4.5535	6.28995	1.38134	-	0.153133	1	3.60464	4.30229	LOC427134	ubiquitin-conjugating enzyme E2 R2-like
427922	2.46458	1.59513	1.54507	+	0.153582	1	0.976266	1.75623	ZFP3	zinc finger protein 3 homolog (mouse)
396389	0.115829	0.16269	1.40457	-	0.153618	1	2.43222	1.28662	NTN1	netrin 1
770055	507.151	613.386	1.20947	-	0.153723	1	0.204688	0.299497	CDHR5	cadherin-related family member 5
426098	47.1357	57.7918	1.22607	-	0.153734	1	1.27869	2.05847	GATAD2B	GATA zinc finger domain containing 2B
395516	56.2593	72.6867	1.29199	-	0.153757	1	1.67491	4.36507	DTX4	deltex homolog 4 (Drosophila)
775989	0.047785	0.107591	2.25156	-	0.153999	1	0.486631	0.682534	LOC775989	similar to TBP-associated factor
415504	19.0675	23.6455	1.2401	-	0.154024	1	0.15258	0.628626	SLCO3A1	solute carrier organic anion transporter family, member 3A1
776501	0.141345	0.0548387	2.57747	+	0.154122	1	3.49456	0.976764	LOC776501	similar to putative RNA methylase
424531	17.8686	12.9942	1.37512	+	0.154222	1	1.16768	0.734091	MCOLN2	mucolipin 2
431569	1.00961	0.570552	1.76954	+	0.154511	1	0.462404	0.0990512	RHOBTB3	Rho-related BTB domain containing 3
415993	23.8192	18.0978	1.31614	+	0.154578	1	1.31675	1.31665	CHDH	choline dehydrogenase
771578	5.42737	7.22241	1.33074	-	0.154704	1	0.839159	1.75242	LOC771578	similar to Rb-associated protein
419682	333.764	238.873	1.39724	+	0.154948	1	0.992593	0.918161	RPL11	ribosomal protein L11
430008	0.260404	0.125668	2.07217	+	0.155128	1	0.741028	0.611618	LOC430008	uncharacterized LOC430008
768424	3.66669	2.31088	1.58671	+	0.155224	1	1.53246	1.08594	LOC768424	similar to klotho beta like protein
423720	72.8323	84.8845	1.16548	-	0.155246	1	0.417671	0.697949	AIFM2	apoptosis-inducing factor, mitochondrion-associated, 2
417701	99.0798	120.376	1.21494	-	0.155352	1	0.975513	1.69243	CBLL1	Cbl proto-oncogene, E3 ubiquitin protein ligase-like 1
429646	0.187592	0.0543004	3.45471	+	0.155377	1	2.01164	1.75511	CHIR-B6	immunoglobulin-like receptor CHIR-B6
772179	30.6259	37.5743	1.22688	-	0.155664	1	0.570697	0.741016	LOC772179	similar to filamin
430538	5.6084	7.97209	1.42145	-	0.155774	1	0.121214	0.734348	TRIM28	tripartite motif containing 28
427800	1.6927	1.8398	1.0869	-	0.155805	1	3.29339	0.847787	UTS2R	urotensin 2 receptor
419828	48.4142	58.1976	1.20208	-	0.155933	1	1.12239	1.59514	NUAK2	NUAK family, SNF1-like kinase, 2
416717	4.4886	5.57147	1.24125	-	0.156257	1	0.449223	1.15008	SYNDIG1	synapse differentiation inducing 1
771691	0.18734	0.286551	1.52958	-	0.156502	1	2.37651	2.23418	LOC771691	uncharacterized LOC771691
417123	7.37299	5.44252	1.3547	+	0.15666	1	0.611168	0.325201	TRAF1	TNF receptor-associated factor 1
414841	55.5791	39.8385	1.39511	+	0.156685	1	3.85554	2.26901	CYP2C18	cytochrome P450, family 2, subfamily C, polypeptide 18
423848	20.5996	26.5797	1.2903	-	0.156889	1	0.840589	2.409	PPRC1	peroxisome proliferator-activated receptor gamma, coactivator-related 1
429659	0.525812	0.285131	1.84411	+	0.156946	1	1.7738	0.451142	LOC429659	similar to polycystic kidney disease and receptor for egg jelly related protein
427468	8.44841	5.49438	1.53765	+	0.157152	1	1.25388	1.0651	FANCC	Fanconi anemia, complementation group C
422763	0.588172	0.351714	1.6723	+	0.157339	1	0.65048	1.04849	CWH43	cell wall biogenesis 43 C-terminal homolog (S. cerevisiae)
427678	0.72607	0.410168	1.77018	+	0.157469	1	0.935375	0.807757	GRIN2A	glutamate receptor, ionotropic, N-methyl D-aspartate 2A
424352	1.45137	0.959862	1.51206	+	0.157548	1	0.742444	0.245315	CRB1	crumbs homolog 1 (Drosophila)
427508	3.83837	4.36884	1.1382	-	0.157691	1	0.919989	1.45412	SV2B	synaptic vesicle glycoprotein 2B
396426	0.269005	0.134274	2.00341	+	0.157863	1	0.375972	0.581829	TUBA8	tubulin, alpha 8
395505	43.449	53.2808	1.22628	-	0.158013	1	1.54119	2.4988	PBX1	pre-B-cell leukemia homeobox 1
396187	49.1003	40.9798	1.19816	+	0.158205	1	1.59581	1.73602	MYO1F	myosin IF
419520	32.8572	25.2089	1.3034	+	0.158406	1	1.27648	1.12202	SLC23A2	solute carrier family 23 (nucleobase transporters), member 2
396023	188.727	142.482	1.32457	+	0.158617	1	0.479339	0.453786	DKK3	dickkopf homolog 3 (Xenopus laevis)
769050	0.0857948	0.0315164	2.72223	+	0.158774	1	1.94386	0.642696	LOC769050	uncharacterized LOC769050
431454	0.423375	0.348253	1.21571	+	0.158823	1	1.45934	1.66436	LOC431454	RAS protein activator like 1 (GAP1 like)
424321	136.35	166.123	1.21836	-	0.158902	1	0.248303	0.689255	GPD2	glycerol-3-phosphate dehydrogenase 2 (mitochondrial)
424721	0.367178	0.19808	1.85369	+	0.15899	1	0.863749	0.581497	LHX8	LIM homeobox 8
428731	0.671453	0.370919	1.81024	+	0.159066	1	1.5314	0.709445	SLC7A11	solute carrier family 7 (anionic amino acid transporter light chain, xc- system), member 11
776980	96.1786	115.867	1.20471	-	0.159077	1	2.95337	3.58021	LOC776980	similar to filamin
420356	1.00213	0.566411	1.76927	+	0.159203	1	1.31052	0.74943	MRPL13	mitochondrial ribosomal protein L13
420074	41.0471	49.544	1.207	-	0.159356	1	1.49984	2.17817	MFSD12	major facilitator superfamily domain containing 12
428271	13.7759	14.2639	1.03543	-	0.159535	1	6.44828	13.3301	SPDEF	SAM pointed domain containing ets transcription factor
768809	12.4389	9.2452	1.34545	+	0.159564	1	0.329337	0.118781	UST	uronyl-2-sulfotransferase
770659	0.0808427	0.0323621	2.49806	+	0.159838	1	2.80282	1.33624	LOC770659	similar to Sterile alpha motif domain containing 12
771561	10.799	7.7699	1.38986	+	0.16008	1	4.38274	1.58268	SCRN3	secernin 3
421100	2.25902	1.52687	1.47952	+	0.160205	1	1.09701	0.304611	KLHL14	kelch-like 14 (Drosophila)
430495	4.13718	5.41867	1.30975	-	0.160208	1	0.677413	1.07458	S1PR4	sphingosine-1-phosphate receptor 4
768494	8.31798	5.64748	1.47287	+	0.160462	1	0.288865	0.311741	LOC768494	uncharacterized LOC768494
423963	78.1267	56.4202	1.38473	+	0.161133	1	1.89907	1.55518	MKI67	antigen identified by monoclonal antibody Ki-67
769324	0.170331	0.0814828	2.0904	+	0.161256	1	1.14656	0.480621	LOC769324	uncharacterized LOC769324
428208	24.3508	19.899	1.22372	+	0.161275	1	0.524484	0.662054	HIVEP3	human immunodeficiency virus type I enhancer binding protein 3
415304	22.6743	28.0892	1.23881	-	0.161502	1	0.537369	1.08048	PML	promyelocytic leukemia
417185	100.735	113.72	1.1289	-	0.161787	1	0.970284	0.464822	ASS1	argininosuccinate synthase 1
777109	8.59495	11.1461	1.29682	-	0.161961	1	0.871278	2.03667	LOC777109	similar to cgABP260
428645	4.42819	2.84348	1.55732	+	0.162046	1	4.72541	2.57689	FAM83B	family with sequence similarity 83, member B
418193	13.8831	10.3061	1.34708	+	0.16239	1	0.647356	0.250304	BCAT1	branched chain amino-acid transaminase 1, cytosolic
426332	42.8952	52.3684	1.22085	-	0.162409	1	2.29569	3.45735	CIAO1	cytosolic iron-sulfur protein assembly 1
770527	0.0196912	0.0607697	3.08613	-	0.162445	1	0.700967	1.03087	LOC770527	similar to LOC495105 protein
768984	0.0199674	0.0579884	2.90416	-	0.162445	1	0.671261	0.706615	LOC768984	uncharacterized LOC768984
427416	0.0189935	0.0586804	3.08949	-	0.162445	1	0.634652	1.26697	LOC427416	avidin-related protein 2-like
429723	1.67408	2.2022	1.31547	-	0.16249	1	1.20752	0.927887	LOC429723	small conductance calcium-activated potassium channel protein 3-like
776653	46.8421	58.3634	1.24596	-	0.162516	1	3.28522	4.87668	LAMTOR2	late endosomal/lysosomal adaptor, MAPK and MTOR activator 2
430570	0.540447	0.794724	1.47049	-	0.162735	1	0.785288	0.752053	S100A13	S100 calcium binding protein A13
771095	0.0184823	0.0690801	3.73764	-	0.162755	1	0.606778	0.952805	LOC771095	uncharacterized LOC771095
422081	13.4138	15.9032	1.18558	-	0.162952	1	3.13454	2.86394	SGSH	N-sulfoglucosamine sulfohydrolase
769146	273.869	194.075	1.41115	+	0.163005	1	5.79954	1.17482	ATP5I	ATP synthase, H+ transporting, mitochondrial Fo complex, subunit E
776346	9.1148	5.6202	1.62179	+	0.163069	1	8.46331	1.50996	LOC776346	uncharacterized LOC776346
422821	24.431	17.4429	1.40062	+	0.163144	1	2.10118	1.68281	LOC422821	chromosome 10 open reading frame 12-like
424218	442.291	542.632	1.22687	-	0.163915	1	1.71326	1.97646	TMBIM1	transmembrane BAX inhibitor motif containing 1
770411	0.019054	0.0711118	3.73212	-	0.164269	1	1.29271	1.33348	LOC770411	uncharacterized LOC770411
404771	84.617	101.573	1.20039	-	0.164423	1	0.878952	1.08983	GEM	GTP binding protein overexpressed in skeletal muscle
417571	106.932	130.21	1.21769	-	0.164538	1	1.12083	1.56666	PIGS	phosphatidylinositol glycan anchor biosynthesis, class S
395651	0.0194804	0.0724715	3.72022	-	0.164711	1	0.705221	1.31267	BKJ	beta-keratin related protein
429045	0.191188	0.32136	1.68086	-	0.165071	1	1.7215	1.07442	C1QL2	complement component 1, q subcomponent-like 2
771910	108.169	126.239	1.16706	-	0.165297	1	4.68032	3.31558	TNS4	tensin 4
426867	62.584	54.5874	1.14649	+	0.165312	1	1.94471	3.85967	HCLS1	hematopoietic cell-specific Lyn substrate 1
420708	23.2512	16.678	1.39413	+	0.165441	1	0.889659	0.665107	KIF15	kinesin family member 15
770850	13.3825	9.8448	1.35935	+	0.165543	1	1.47803	1.20217	ANGPTL1	angiopoietin-like 1
768505	36.1302	37.9163	1.04944	-	0.165781	1	10.0844	5.43799	POLR3K	polymerase (RNA) III (DNA directed) polypeptide K, 12.3 kDa
418701	0.0192159	0.085079	4.42752	-	0.165859	1	0.641666	1.61224	LOC418701	lysozyme g-like
423129	23.3389	20.4766	1.13979	+	0.166017	1	1.88625	3.13193	LPXN	leupaxin
396458	5.727	4.07241	1.40629	+	0.166036	1	4.2062	8.81654	PCK1	phosphoenolpyruvate carboxykinase 1 (soluble)
771230	37.8276	47.1185	1.24561	-	0.166169	1	1.84357	3.27492	ERN1	endoplasmic reticulum to nucleus signaling 1
424855	1.6398	2.33499	1.42394	-	0.166205	1	0.415198	1.22376	TM4SF19	transmembrane 4 L six family member 19
769655	131.86	158.518	1.20217	-	0.166227	1	0.371235	0.708682	TMEM184A	transmembrane protein 184A
420580	37.262	28.5592	1.30473	+	0.166518	1	0.865096	0.192756	GLCCI1	glucocorticoid induced transcript 1
425130	169.365	202.386	1.19497	-	0.166535	1	2.85278	3.29056	FAM160A2	family with sequence similarity 160, member A2
419723	33.9598	26.0016	1.30607	+	0.166688	1	0.776694	0.182195	FLI1	Friend leukemia virus integration 1
396252	38.2857	27.7739	1.37848	+	0.166709	1	0.853213	0.662436	CDK1	cyclin-dependent kinase 1
427445	20.4742	25.2778	1.23462	-	0.16694	1	0.454654	0.758542	EGFLAM	EGF-like, fibronectin type III and laminin G domains
395734	320.819	415.184	1.29414	-	0.16707	1	0.531506	2.98646	RHOB	ras homolog gene family, member B
421640	105.404	81.4209	1.29456	+	0.167285	1	1.75731	0.517777	SYNE1	spectrin repeat containing, nuclear envelope 1
430595	19.7371	23.8436	1.20806	-	0.167358	1	1.15278	1.49349	TUT1	terminal uridylyl transferase 1, U6 snRNA-specific
428512	0.627663	0.801888	1.27758	-	0.167551	1	1.54157	0.308133	GALR1	galanin receptor 1
772349	0.601767	0.359127	1.67564	+	0.167637	1	0.879839	0.773687	LOC772349	similar to B3GALNT2 protein
418114	0.283058	0.100433	2.81838	+	0.167655	1	1.03919	0.367476	LOC418114	uncharacterized LOC418114
425172	1.04653	0.617596	1.69452	+	0.167782	1	1.09778	0.583461	LOC425172	uncharacterized LOC425172
422551	81.2141	72.4983	1.12022	+	0.16791	1	3.0919	5.06869	ENPP6	ectonucleotide pyrophosphatase/phosphodiesterase 6
416836	89.6413	114.054	1.27234	-	0.168224	1	0.651952	2.57089	HIP1R	huntingtin interacting protein 1 related
417584	45.5527	54.9089	1.20539	-	0.168282	1	2.81024	3.51149	GIT1	G protein-coupled receptor kinase interactor 1
415331	222.318	269.365	1.21162	-	0.168287	1	1.24407	1.6945	ZNF609	zinc finger protein 609
421949	68.0722	49.9973	1.36152	+	0.168608	1	1.19238	0.877115	FAM49A	family with sequence similarity 49, member A
420174	0.68073	0.396774	1.71566	+	0.168768	1	0.548686	0.44012	SLCO5A1	solute carrier organic anion transporter family, member 5A1
769400	0.736855	0.48642	1.51485	+	0.168906	1	0.842809	0.433044	KCTD4	potassium channel tetramerisation domain containing 4
424821	1.58691	1.05119	1.50963	+	0.169216	1	0.964472	0.554169	RBP1	retinol binding protein 1, cellular
428525	1.12443	0.656886	1.71175	+	0.169233	1	0.866145	0.404625	LOC428525	histamine H3 receptor-like
769750	2.09495	2.89204	1.38048	-	0.169364	1	0.644123	0.68484	C15H22orf36	chromosome 15 open reading frame, human C22orf36
417343	20.4598	16.1384	1.26777	+	0.169609	1	0.435217	0.397108	HEXDC	hexosaminidase (glycosyl hydrolase family 20, catalytic domain) containing
768786	2.27527	1.47595	1.54156	+	0.169618	1	5.18224	2.68088	LOC768786	acidic mammalian chitinase-like
770981	0.245287	0.442247	1.80298	-	0.169835	1	2.05334	3.34544	LOC770981	uncharacterized LOC770981
421713	1.03588	0.610205	1.6976	+	0.169838	1	0.486694	0.43289	SOGA3	SOGA family member 3
770686	1.6873	1.24533	1.3549	+	0.169955	1	1.26396	1.05381	LOC770686	uncharacterized LOC770686
428540	106.482	132.224	1.24175	-	0.169983	1	0.903721	2.43909	LMOD1	leiomodin 1 (smooth muscle)
395683	25.9964	33.575	1.29152	-	0.170065	1	0.202792	1.50825	MMP13	matrix metallopeptidase 13 (collagenase 3)
769063	0.112262	0.0504467	2.22535	+	0.170115	1	1.1721	0.672152	LOC769063	uncharacterized LOC769063
426523	0.112394	0.212198	1.88798	-	0.170138	1	0.999352	0.690033	LOC426523	similar to Na+/Ca2+ exchanger
415570	62.494	76.3132	1.22113	-	0.170158	1	0.471917	1.22134	ADAMTS7	ADAM metallopeptidase with thrombospondin type 1 motif, 7
428621	0.418167	0.16076	2.60119	+	0.170344	1	2.20361	0.390777	HS3ST5	heparan sulfate (glucosamine) 3-O-sulfotransferase 5
771147	1.74771	1.01893	1.71524	+	0.170413	1	1.39459	1.15236	RPL9	ribosomal protein L9
374155	3.64614	2.42506	1.50353	+	0.170414	1	1.04819	0.357092	ST8SIA4	ST8 alpha-N-acetyl-neuraminide alpha-2,8-sialyltransferase 4
429879	30.3308	37.2472	1.22803	-	0.170447	1	1.85412	2.59471	HPS1	Hermansky-Pudlak syndrome 1
424266	141.911	161.492	1.13798	-	0.170596	1	0.650643	1.34475	PARP14	poly (ADP-ribose) polymerase family, member 14
415565	0.330932	0.640083	1.93418	-	0.170834	1	0.331606	1.13792	NOX5	NADPH oxidase, EF-hand calcium binding domain 5
771247	0.115164	0.0499104	2.30742	+	0.170907	1	0.467882	0.664683	LOC771247	UPF0462 protein C4orf33-like
420025	96.2847	115.096	1.19537	-	0.171076	1	1.50501	2.00842	TUBG1	tubulin, gamma 1
424618	66.6704	58.7079	1.13563	+	0.171239	1	1.96101	3.05972	CYP4B1	cytochrome P450, family 4, subfamily B, polypeptide 1
424471	22.2489	16.2518	1.36901	+	0.171404	1	0.380336	0.360287	SASS6	spindle assembly 6 homolog (C. elegans)
772024	49.0945	54.9909	1.1201	-	0.171806	1	1.29267	1.92671	LOC772024	similar to Myosin-9 (Myosin heavy chain, nonmuscle IIa) (Nonmuscle myosin heavy chain IIa) (NMMHC II-a) (NMMHC-IIA) (Cellular myosin heavy chain, type A) (Nonmuscle myosin heavy chain-A) (NMMHC-A)
425460	0.161615	0.0793914	2.03567	+	0.171863	1	0.775694	0.503746	LOC425460	uncharacterized LOC425460
395069	18.2714	23.4116	1.28133	-	0.171878	1	1.33052	3.226	COL2A1	collagen, type II, alpha 1
769481	0.81976	0.2799	2.92876	+	0.171934	1	8.03275	0.304679	LOC769481	uncharacterized LOC769481
430374	2.05066	1.28605	1.59454	+	0.17211	1	0.674423	0.562908	LINS	lines homolog (Drosophila)
770647	0.928722	0.499387	1.85972	+	0.172398	1	0.680303	0.353465	LOC770647	uncharacterized LOC770647
425985	13.4306	16.5289	1.23069	-	0.172479	1	0.683544	0.959426	BOP1	block of proliferation 1
419841	10.976	7.88642	1.39176	+	0.172616	1	0.622699	0.204558	FAM72A	family with sequence similarity 72, member A
771001	12.8262	15.1846	1.18387	-	0.172657	1	3.69202	2.9395	OGG1	8-oxoguanine DNA glycosylase
421060	14.7456	10.5777	1.39403	+	0.172884	1	0.343644	0.204899	TYMS	thymidylate synthetase
430763	76.7527	96.5354	1.25775	-	0.172969	1	1.19456	3.12028	MLL2	myeloid/lymphoid or mixed-lineage leukemia 2
426719	1.72335	2.33304	1.35378	-	0.173214	1	1.19178	2.29039	LOC426719	similar to C2
423213	21.6805	15.5458	1.39462	+	0.173231	1	1.41053	0.942283	NUSAP1	nucleolar and spindle associated protein 1
429461	10.7822	12.3229	1.1429	-	0.17331	1	2.06083	1.18319	LOC429461	c-Jun-amino-terminal kinase-interacting protein 2-like
768695	0.272767	0.145199	1.87857	+	0.173377	1	1.75348	0.479142	LOC768695	similar to T-cell receptor V beta chain
419382	6.20784	4.63935	1.33808	+	0.173425	1	0.57903	0.550611	TP73	tumor protein p73
424099	6.43012	4.46315	1.44071	+	0.173427	1	0.847528	0.642219	ADAM23	ADAM metallopeptidase domain 23
416389	129.592	160.158	1.23587	-	0.173491	1	1.63607	3.07201	SOLH	small optic lobes homolog (Drosophila)
424072	10.7376	8.10437	1.32492	+	0.173584	1	1.37998	0.402187	AOX2P	aldehyde oxidase 2 pseudogene
769681	0.776629	0.238098	3.26181	+	0.173609	1	8.3517	0.47703	LOC769681	uncharacterized LOC769681
423026	4.68225	3.36113	1.39306	+	0.173625	1	0.635848	0.198475	SYT9	synaptotagmin IX
416906	3.97419	4.84497	1.21911	-	0.173821	1	1.65524	0.953692	SEZ6L	seizure related 6 homolog (mouse)-like
421601	2.09925	1.40666	1.49236	+	0.173869	1	1.00051	0.415098	CCDC73	coiled-coil domain containing 73
768720	0.816924	0.487432	1.67598	+	0.173968	1	2.2369	0.948132	LOC768720	uncharacterized LOC768720
425613	12.3999	14.2391	1.14833	-	0.17406	1	4.29681	2.79764	MARS	methionyl-tRNA synthetase
429363	0.339213	0.673335	1.98499	-	0.174097	1	0.30695	2.72682	APC2	adenomatosis polyposis coli 2
776167	0.264396	0.464978	1.75864	-	0.174326	1	1.53274	2.28119	LOC776167	uncharacterized LOC776167
423189	76.2108	94.0344	1.23387	-	0.174358	1	0.122061	0.595711	LRP4	low density lipoprotein receptor-related protein 4
419247	9.06113	11.2741	1.24422	-	0.174451	1	1.21224	1.40654	PXDNL	peroxidasin homolog (Drosophila)-like
418237	7.60536	5.64183	1.34803	+	0.174459	1	0.857325	0.308219	PRR5	proline rich 5 (renal)
425524	141.144	164.538	1.16575	-	0.174584	1	2.21652	2.15586	CSPG4	chondroitin sulfate proteoglycan 4
777411	0.644232	0.355213	1.81365	+	0.174845	1	0.849895	0.709636	LOC777411	similar to DNA-dependent protein kinase catalytic subunit
771494	1.7763	1.09629	1.62028	+	0.174874	1	0.4824	0.285731	LOC771494	uncharacterized LOC771494
418994	56.6472	65.4794	1.15592	-	0.174882	1	0.107523	2.50744	FAM76B	family with sequence similarity 76, member B
396159	3.51363	2.82205	1.24506	+	0.174925	1	1.06083	2.88038	ST6GALNAC2	ST6 (alpha-N-acetyl-neuraminyl-2,3-beta-galactosyl-1,3)-N-acetylgalactosaminide alpha-2,6-sialyltransferase 2
421416	57.7963	70.6322	1.22209	-	0.174933	1	0.732106	1.41608	FOSL2	FOS-like antigen 2
417142	0.150961	0.225237	1.49202	-	0.175167	1	1.40108	0.666146	LOC417142	uncharacterized LOC417142
416266	0.726991	1.20275	1.65442	-	0.175571	1	0.417697	2.77405	FAT2	FAT tumor suppressor homolog 2 (Drosophila)
418130	192.178	211.809	1.10215	-	0.175579	1	1.53062	1.62809	PKP2	plakophilin 2
772217	3.88882	5.0528	1.29932	-	0.175589	1	1.17577	1.46229	LOC772217	similar to AN2/NG2 proteoglycan
430280	70.7361	81.1161	1.14674	-	0.175596	1	4.86416	5.41751	HSPB7	heat shock 27kDa protein family, member 7 (cardiovascular)
421576	0.293111	0.148556	1.97306	+	0.175668	1	0.613392	0.37357	PACRG	PARK2 co-regulated
772301	0.202616	0.109398	1.8521	+	0.175974	1	3.76333	2.3619	LOC772301	uncharacterized LOC772301
396219	7.12004	8.87838	1.24696	-	0.176026	1	0.600345	4.57034	LPL	lipoprotein lipase
769462	0.674205	0.394192	1.71035	+	0.176065	1	0.676947	0.377137	LOC769462	uncharacterized LOC769462
420634	33.9519	35.7148	1.05192	-	0.17615	1	3.49586	1.143	WIPF3	WAS/WASL interacting protein family, member 3
427187	5.64054	4.02874	1.40007	+	0.176224	1	5.64237	1.15992	C7	complement component 7
420139	5.19488	7.07192	1.36132	-	0.176317	1	0.439807	1.13246	F2RL3	coagulation factor II (thrombin) receptor-like 3
418576	0.155944	0.284359	1.82347	-	0.176326	1	0.533432	1.07165	LOC418576	uncharacterized LOC418576
770968	0.0755208	0.17304	2.29129	-	0.176522	1	0.776385	0.952667	LOC770968	uncharacterized LOC770968
426472	3.27004	2.07245	1.57786	+	0.176613	1	0.997732	1.0277	SCRN3	secernin 3
769709	0.949398	0.535687	1.7723	+	0.176677	1	1.12591	0.987398	LOC769709	similar to apoptosis inhibitor 5
772195	0.848427	1.27112	1.4982	-	0.176846	1	0.73998	1.24722	FLYWCH2	FLYWCH family member 2
771902	20.635	25.4189	1.23183	-	0.176904	1	1.17505	1.93852	C20H20orf112	chromosome 20 open reading frame, human C20orf112
427834	9.88979	7.20116	1.37336	+	0.177019	1	0.450355	0.137371	GSG2	germ cell associated 2 (haspin)
421717	37.9399	28.2451	1.34324	+	0.177133	1	0.721892	0.511148	NCOA7	nuclear receptor coactivator 7
430196	0.233661	0.661159	2.82957	-	0.177144	1	0.204165	5.18845	LOC430196	uncharacterized LOC430196
776095	5.93407	7.21891	1.21652	-	0.177447	1	1.90354	1.74022	LOC776095	similar to LOC495330 protein
422994	90.7582	109.704	1.20875	-	0.177591	1	0.722817	0.998998	PKP3	plakophilin 3
770745	1.35666	0.993853	1.36505	+	0.177739	1	0.65756	0.751307	LOC770745	uncharacterized LOC770745
431612	2.85677	1.80051	1.58664	+	0.17785	1	1.47588	0.820017	CEP78	centrosomal protein 78kDa
768990	19.9097	24.5126	1.23119	-	0.177967	1	1.55329	1.9048	TMEM173	transmembrane protein 173
427900	0.299577	0.476199	1.58957	-	0.178011	1	1.70095	0.607671	CACNA1I	calcium channel, voltage-dependent, T type, alpha 1I subunit
373943	0.0874882	0.167042	1.90931	-	0.178029	1	0.72682	0.41598	TBX20	T-box 20
421866	20.1018	15.5129	1.29581	+	0.178046	1	1.42509	0.401665	KCNQ5	potassium voltage-gated channel, KQT-like subfamily, member 5
428191	13.5648	18.2285	1.34381	-	0.17825	1	0.896183	4.11597	CROCC	ciliary rootlet coiled-coil, rootletin
427010	14.015	17.5805	1.25441	-	0.17834	1	6.29519	7.58407	LOC427010	zinc finger RNA-binding protein-like
427323	799.285	617.92	1.29351	+	0.178423	1	3.8169	1.62801	RPS23	ribosomal protein S23
771897	70.4962	82.6415	1.17228	-	0.178434	1	1.48983	1.43091	LOC771897	active breakpoint cluster region-related protein-like
772378	0.776374	0.455185	1.70562	+	0.178524	1	0.88014	0.54719	TACSTD2	tumor-associated calcium signal transducer 2
396058	9.66221	6.72164	1.43748	+	0.178725	1	2.86319	1.22147	SERPINB14	ovalbumin
771421	56.028	65.2118	1.16391	-	0.178932	1	0.732572	0.406509	PEX14	peroxisomal biogenesis factor 14
769380	51.1967	39.0101	1.31239	+	0.179401	1	0.199868	0.114798	SFT2D1	SFT2 domain containing 1
768405	0.848878	0.531622	1.59677	+	0.179478	1	1.7217	0.368244	HMX2	H6 family homeobox 2
769027	1.34365	1.787	1.32996	-	0.179585	1	0.79868	2.20416	LOC769027	uncharacterized LOC769027
424813	41.3975	47.8477	1.15581	-	0.179783	1	3.3688	2.71341	SGPP2	sphingosine-1-phosphate phosphatase 2
395660	56.4731	41.5034	1.36069	+	0.17994	1	1.93749	1.08592	PRLR	prolactin receptor
429071	3.45347	4.61056	1.33505	-	0.179965	1	1.2246	1.31961	PAPPA2	pappalysin 2
421442	44.9614	54.775	1.21827	-	0.180082	1	0.274628	0.768668	TMEM63B	transmembrane protein 63B
418799	0.0384755	0.0873366	2.26993	-	0.180163	1	0.551341	0.601042	KLHL1	kelch-like 1 (Drosophila)
429033	11.4198	14.3364	1.2554	-	0.180185	1	0.844999	1.43155	SPEG	SPEG complex locus
770326	0.150934	0.275584	1.82586	-	0.1802	1	0.476144	0.659031	ANXA10	annexin A10
769505	82.8742	87.9217	1.06091	-	0.180509	1	5.86636	6.58119	LOC769505	similar to neuropeptide
421984	231.705	271.95	1.17369	-	0.180522	1	4.88521	4.56573	KRTCAP3	keratinocyte associated protein 3
427210	7.27737	5.40425	1.3466	+	0.180657	1	1.02674	0.166914	POC5	POC5 centriolar protein homolog (Chlamydomonas)
415669	61.7855	70.2431	1.13689	-	0.180816	1	1.81896	1.37262	TPPP3	tubulin polymerization-promoting protein family member 3
428790	59.2265	43.4709	1.36244	+	0.18089	1	1.73756	1.71097	ARAP2	ArfGAP with RhoGAP domain, ankyrin repeat and PH domain 2
426469	85.6214	107.861	1.25975	-	0.180937	1	0.187579	1.28348	ANKRD52	ankyrin repeat domain 52
771655	2.11881	1.68051	1.26081	+	0.181147	1	2.2628	4.11121	PLA2G5	phospholipase A2, group V
419345	82.6017	98.5125	1.19262	-	0.181222	1	0.0986446	0.359667	ATP9A	ATPase, class II, type 9A
395283	114.222	133.79	1.17132	-	0.181247	1	1.43207	1.19465	TRAIL-LIKE	TNF-related apoptosis inducing ligand-like
770524	2.93764	2.03703	1.44212	+	0.181411	1	2.27036	0.823524	LOC770524	uncharacterized LOC770524
423835	20.5153	24.8543	1.2115	-	0.181488	1	1.91196	2.40322	C6H10orf28	chromosome 6 open reading frame, human C10orf28
771363	0.773377	1.15533	1.49387	-	0.181588	1	2.17235	3.4828	NIPBL	nipped-B homolog
771157	0.0401126	0.0946061	2.35851	-	0.181705	1	0.579224	0.936359	LOC771157	uncharacterized LOC771157
420364	4.6321	3.38491	1.36845	+	0.181791	1	0.923504	0.481446	GIMAP8	GTPase, IMAP family member 8
429572	1.94266	2.45879	1.26568	-	0.181821	1	1.57638	2.20232	OR14L1P	olfactory receptor, family 14, subfamily L, member 1 pseudogene
427385	159.042	119.737	1.32826	+	0.181856	1	2.5258	1.04095	DMXL1	Dmx-like 1
770708	13.2356	15.88	1.19979	-	0.181871	1	6.71328	7.1324	WBSCR27	Williams Beuren syndrome chromosome region 27
430522	0.0391769	0.104641	2.671	-	0.182177	1	0.556481	1.11405	AK8	adenylate kinase 8
771758	0.15583	0.390097	2.50335	-	0.182196	1	0.435681	5.19118	LOC771758	C-type lectin domain family 19 member A-like
395654	5.20161	7.17209	1.37882	-	0.182203	1	1.41631	2.63935	HBEGF	heparin-binding EGF-like growth factor
770488	74.682	90.8982	1.21714	-	0.182214	1	0.389656	1.13639	PDGFRB	platelet-derived growth factor receptor, beta polypeptide
421623	41.8938	50.9839	1.21698	-	0.182384	1	0.121231	0.830326	ZC3H12D	zinc finger CCCH-type containing 12D
414885	1.71346	2.35641	1.37523	-	0.182399	1	1.2556	2.12909	CCKBR	cholecystokinin B receptor
772062	1.92097	1.33488	1.43906	+	0.182439	1	0.586828	0.240143	LOC772062	similar to Solute carrier family 2 (facilitated glucose transporter), member 6
769383	0.763778	0.409471	1.86528	+	0.182569	1	1.33822	1.0659	LOC769383	uncharacterized LOC769383
416227	117.062	82.4158	1.42039	+	0.182647	1	18.654	2.44605	HIGD2A	HIG1 hypoxia inducible domain family, member 2A
429688	25.197	31.4961	1.25	-	0.182816	1	1.43274	2.27057	PRKAG1	protein kinase, AMP-activated, gamma 1 non-catalytic subunit
395898	0.805521	0.482298	1.67017	+	0.182955	1	0.744493	0.304559	CRDS2	photoreceptor outer segment membrane glycoprotein
769302	0.383309	0.140784	2.72267	+	0.183253	1	3.03266	0.248224	LOC769302	uncharacterized LOC769302
421843	7.96546	5.90117	1.34981	+	0.183568	1	0.862405	0.379432	UBE2CBP	ubiquitin-conjugating enzyme E2C binding protein
426377	0.561047	0.827541	1.47499	-	0.183664	1	0.463528	1.88056	LOC426377	similar to immunoglobulin-like receptor CHIR-B3
396378	1.05703	0.694047	1.52299	+	0.18371	1	0.646771	0.341093	PLN	phospholamban
770509	6.57476	8.46677	1.28777	-	0.184032	1	2.01791	3.24087	LOC770509	uncharacterized LOC770509
777369	1.13819	1.60185	1.40736	-	0.184081	1	1.52152	1.78006	LOC777369	similar to nitric oxide synthase
777149	0.0667347	0.0218725	3.05108	+	0.184099	1	1.70593	0.833446	LOC777149	similar to immunoglobulin-like receptor CHIR-B4
768902	0.0688665	0.0183851	3.74577	+	0.184099	1	0.695867	0.679881	LOC768902	uncharacterized LOC768902
770977	0.0658154	0.018886	3.48489	+	0.184099	1	0.78587	0.670156	LOC770977	uncharacterized LOC770977
776371	0.0661447	0.0177387	3.72883	+	0.184099	1	0.77295	0.628259	FASLG	Fas ligand (TNF superfamily, member 6)
429747	0.0662322	0.0204169	3.24398	+	0.184099	1	0.862642	0.799399	LOC429747	uncharacterized LOC429747
373896	0.724538	1.21547	1.67758	-	0.184099	1	0.605011	1.73426	UCP3	uncoupling protein 3 (mitochondrial, proton carrier)
396003	23.6224	15.5313	1.52095	+	0.184132	1	7.41081	0.838404	PSMB5	proteasome (prosome, macropain) subunit, beta type, 5
424272	0.232264	0.135057	1.71975	+	0.184345	1	0.39839	0.88922	PCDP1	primary ciliary dyskinesia protein 1
417756	17.5879	12.716	1.38313	+	0.18451	1	0.971701	0.854786	CADPS2	Ca++-dependent secretion activator 2
776262	0.0575377	0.121799	2.11686	-	0.184655	1	1.43151	3.69481	LOC776262	sia-alpha-2,3-Gal-beta-1,4-GlcNAc-R:alpha 2,8-sialyltransferase-like
427756	10.364	7.93266	1.3065	+	0.184671	1	0.360598	0.154825	CARD9	caspase recruitment domain family, member 9
422993	479.315	592.721	1.2366	-	0.184679	1	1.6048	2.48298	LOC422993	interferon-induced transmembrane protein 3-like
776256	0.0729281	0.0202618	3.59929	+	0.184863	1	1.19397	0.684116	LOC776256	similar to protocadherin beta 1
776104	21.8044	23.9307	1.09752	-	0.184958	1	7.38706	5.77402	LOC776104	uncharacterized LOC776104
772056	24.3753	31.037	1.2733	-	0.184958	1	1.3593	3.57021	LOC772056	uncharacterized LOC772056
426275	0.341311	0.190614	1.79059	+	0.185111	1	2.31141	0.94904	LOC426275	similar to Chromosome 1 open reading frame 33
418491	13.2769	10.6617	1.24528	+	0.185391	1	0.389513	0.468501	TIAM1	T-cell lymphoma invasion and metastasis 1
769217	2.2048	2.69725	1.22335	-	0.185392	1	2.49196	1.58997	LOC769217	uncharacterized LOC769217
423783	5.61981	3.94715	1.42376	+	0.18551	1	0.8344	0.277239	LOC423783	putative uncharacterized protein C10orf128-like
770102	2.82719	1.831	1.54407	+	0.186104	1	0.711722	0.710588	LOC770102	similar to CDCA2 protein
415996	0.241204	0.416776	1.7279	-	0.186119	1	0.813524	0.86185	CACNA2D3	calcium channel, voltage-dependent, alpha 2/delta subunit 3
423447	34.5747	39.5198	1.14303	-	0.186308	1	1.06464	1.06188	CCDC85C	coiled-coil domain containing 85C
772374	0.402135	0.214655	1.8734	+	0.186355	1	3.00209	0.788133	AGMO	alkylglycerol monooxygenase
415796	0.821034	1.03825	1.26456	-	0.186609	1	1.33642	0.331806	BEAN1	brain expressed, associated with NEDD4, 1
426732	1.42688	0.881099	1.61943	+	0.186663	1	2.29554	1.79586	NME5	non-metastatic cells 5, protein expressed in (nucleoside-diphosphate kinase)
427453	14.1927	10.0998	1.40524	+	0.186708	1	0.788235	0.79204	CZH9orf103	chromosome Z open reading frame, human C9orf103
422549	10.9731	7.80004	1.4068	+	0.186884	1	0.265398	0.275803	CCDC111	coiled-coil domain containing 111
424045	99.0167	76.6035	1.29259	+	0.186988	1	1.04456	0.978068	MYO1B	myosin IB
421609	5.3854	3.55953	1.51295	+	0.187014	1	0.305556	0.189938	CCDC34	coiled-coil domain containing 34
776751	16.1277	18.2171	1.12955	-	0.187231	1	3.61309	2.29452	LOC776751	similar to Vps28-prov protein
428118	0.393495	0.608963	1.54758	-	0.187417	1	0.30108	1.12446	LOC428118	olfactory receptor 51E1-like
396314	3.82307	5.18125	1.35526	-	0.187462	1	0.677371	1.66499	PRRX2	paired related homeobox 2
420617	26.2605	20.1015	1.3064	+	0.187512	1	0.512954	0.228694	IGF2BP3	insulin-like growth factor 2 mRNA binding protein 3
769558	0.148237	0.0318869	4.64884	+	0.187829	1	3.06941	0.879748	LOC769558	uncharacterized LOC769558
777562	3.79357	4.50432	1.18736	-	0.188036	1	2.76121	2.47487	LOC777562	transcription factor 4-like
424062	7.79408	5.19023	1.50168	+	0.188096	1	0.590294	0.699436	RFTN2	raftlin family member 2
423064	39.3896	30.4936	1.29173	+	0.188155	1	1.01951	0.229895	PDE3B	phosphodiesterase 3B, cGMP-inhibited
427099	5.708	6.8775	1.20489	-	0.188218	1	2.21155	2.05206	SPEG	SPEG complex locus
423134	0.0664542	0.0312524	2.12637	+	0.188232	1	0.867642	1.50738	LOC423134	proteoglycan 2, bone marrow-like
771754	0.0688295	0.0297406	2.31433	+	0.188266	1	0.788986	1.51977	VRTN	vertebrae development homolog (pig)
770338	351.518	436.576	1.24198	-	0.188415	1	6.62002	9.56896	LOC770338	uncharacterized LOC770338
770025	50.4691	59.1309	1.17163	-	0.1886	1	9.32642	12.1457	RPL17	60S ribosomal protein L17-like
772070	0.311684	0.502397	1.61188	-	0.188609	1	0.812718	0.957052	DLX6	distal-less homeobox 6
417852	1.39337	1.07573	1.29527	+	0.188774	1	2.02665	2.65234	KCNMB4	potassium large conductance calcium-activated channel, subfamily M, beta member 4
771611	0.73985	0.515031	1.43652	+	0.189026	1	0.698069	0.323368	LOC771611	uncharacterized LOC771611
771708	14.3057	9.11069	1.57021	+	0.189082	1	9.29576	1.80927	LOC771708	uncharacterized LOC771708
420878	56.1008	42.9393	1.30651	+	0.189387	1	1.12095	0.847092	ECI2	enoyl-CoA delta isomerase 2
417862	88.9122	99.7057	1.12139	-	0.18967	1	0.96223	0.702446	GLIPR1	GLI pathogenesis-related 1
776480	0.391922	0.645593	1.64725	-	0.189703	1	1.08462	3.5058	LOC776480	uncharacterized LOC776480
421555	2.6029	1.74033	1.49564	+	0.189756	1	0.857097	0.332716	TCTE3	t-complex-associated-testis-expressed 3
768553	0.149669	0.0691888	2.16319	+	0.190053	1	0.719891	0.444772	LOC768553	E3 SUMO-protein ligase RanBP2-like
418874	18.8441	13.841	1.36147	+	0.190126	1	0.217854	0.199943	RNASEH2B	ribonuclease H2, subunit B
395489	18.8343	14.3667	1.31097	+	0.190243	1	0.64694	0.537681	C1H21orf91	chromosome 1 open reading frame, human C21orf91
768568	1.02232	0.588092	1.73837	+	0.190387	1	0.942224	0.63539	LOC768568	uncharacterized LOC768568
395453	0.180328	0.100253	1.79872	+	0.190392	1	0.955426	0.560269	FGF18	fibroblast growth factor 18
431244	6.37204	7.24902	1.13763	-	0.190445	1	4.39047	3.90827	LOC431244	macrophage-capping protein-like
415672	54.5917	64.737	1.18584	-	0.190478	1	1.76502	2.27717	FHOD1	formin homology 2 domain containing 1
396203	453.214	334.884	1.35335	+	0.190629	1	0.317331	0.313434	NPM1	nucleophosmin (nucleolar phosphoprotein B23, numatrin)
776379	0.399236	0.223646	1.78512	+	0.190844	1	1.15446	0.627217	LOC776379	similar to ALKBH3 protein
424007	0.145973	0.0834327	1.74958	+	0.191056	1	1.62709	1.32917	LOC424007	uncharacterized LOC424007
419041	13.9621	9.89687	1.41076	+	0.191108	1	1.06045	0.910621	C1H12orf4	chromosome 1 open reading frame, human C12orf4
418717	1.64083	0.97961	1.67498	+	0.191232	1	0.976966	0.347926	IL18R1	interleukin 18 receptor 1
427573	106.608	124.858	1.17118	-	0.191252	1	3.25438	3.31251	MST1R	macrophage stimulating 1 receptor (c-met-related tyrosine kinase)
777155	0.538577	0.78464	1.45688	-	0.191258	1	1.66574	1.82555	LOC777155	uncharacterized LOC777155
396457	82.3781	94.9743	1.15291	-	0.191345	1	3.36771	2.78121	PCK2	phosphoenolpyruvate carboxykinase 2 (mitochondrial)
423678	811.106	978.296	1.20613	-	0.191404	1	1.01924	1.22334	PAPSS2	3'-phosphoadenosine 5'-phosphosulfate synthase 2
423602	5.15258	3.54352	1.45409	+	0.191448	1	0.801673	0.859862	FAM13C	family with sequence similarity 13, member C
417575	91.8081	107.311	1.16887	-	0.191946	1	3.65412	2.86885	TLCD1	TLC domain containing 1
428232	0.195391	0.093003	2.10091	+	0.192113	1	0.698614	0.508485	CNR2	cannabinoid receptor 2 (macrophage)
426257	0.827473	0.621932	1.33049	+	0.192131	1	1.31712	0.689256	LOC426257	tenascin-R-like
418413	6.95851	4.90385	1.41899	+	0.192458	1	1.19799	0.602985	HJURP	Holliday junction recognition protein
769445	48.3094	35.9156	1.34508	+	0.192612	1	1.62311	1.15133	LOC769445	uncharacterized LOC769445
428571	0.0671836	0.134979	2.00911	-	0.192643	1	0.914306	1.26442	LRFN2	leucine rich repeat and fibronectin type III domain containing 2
771521	0.210046	0.389606	1.85486	-	0.192695	1	0.376371	0.633858	LOC771521	uncharacterized LOC771521
770179	0.255628	0.352449	1.37876	-	0.19274	1	0.850791	1.67937	LOC770179	uncharacterized LOC770179
420070	202.364	239.471	1.18337	-	0.192818	1	1.50857	1.81607	TJP3	tight junction protein 3 (zona occludens 3)
395692	20.9194	25.4476	1.21646	-	0.193027	1	0.548702	1.46222	ZP4	zona pellucida glycoprotein 4
395110	46.4859	54.2459	1.16693	-	0.193031	1	3.70673	1.52445	RGS3	regulator of G-protein signaling 3
429148	97.6101	117.448	1.20323	-	0.193197	1	0.402135	0.988764	LPP	LIM domain containing preferred translocation partner in lipoma
772006	1.87888	1.187	1.58287	+	0.193237	1	0.392592	0.312566	FOXE3	forkhead box E3
770767	1.73663	1.2345	1.40675	+	0.193323	1	0.796495	0.20931	LRRC52	leucine rich repeat containing 52
772337	0.0680038	0.0418785	1.62384	+	0.193547	1	1.01876	3.70731	LOC772337	similar to similar to RAS protein activator like 1; GAP1 like protein; RAS-GTPase-activating protein-like
427473	27.5345	20.4732	1.34491	+	0.193722	1	0.876611	0.426217	CDC14B	CDC14 cell division cycle 14 homolog B (S. cerevisiae)
420097	497.535	584.797	1.17539	-	0.193883	1	1.98933	1.50377	C28H19orf21	chromosome 28 open reading frame, human C19orf21
428443	0.689624	0.45636	1.51114	+	0.1939	1	1.14463	0.622525	EOMES	eomesodermin
770923	18.3316	22.4354	1.22387	-	0.193934	1	0.133283	0.556137	LOC770923	similar to GTP binding protein 1
430016	0.704987	0.429129	1.64283	+	0.194016	1	2.22381	0.737027	LOC430016	Ig heavy chain V-III region VH26-like
416490	55.7819	49.9846	1.11598	+	0.194056	1	1.86151	4.46584	ARPC1B	actin related protein 2/3 complex, subunit 1B, 41kDa
769203	41.8263	47.9186	1.14566	-	0.194154	1	0.559357	1.22649	PYCR2	pyrroline-5-carboxylate reductase family, member 2
421998	165.608	203.686	1.22993	-	0.19446	1	1.34165	2.53267	PTK2B	PTK2B protein tyrosine kinase 2 beta
416856	33.6375	24.7017	1.36175	+	0.19453	1	0.252463	0.277406	BCL7A	B-cell CLL/lymphoma 7A
425396	22.236	28.4448	1.27922	-	0.194845	1	0.813376	2.84112	PNPLA6	patatin-like phospholipase domain containing 6
427242	14.5628	10.1783	1.43076	+	0.194868	1	1.16471	0.989882	CCDC171	coiled-coil domain containing 171
771467	1.74779	1.02103	1.71179	+	0.195217	1	5.52405	0.228008	LOC771467	leucine-rich repeat-containing protein 56-like
420391	29.6869	32.1426	1.08272	-	0.195222	1	1.73926	1.6697	HHATL	hedgehog acyltransferase-like
771349	17.6129	12.6495	1.39239	+	0.195285	1	1.15109	1.17669	LOC771349	uncharacterized LOC771349
424497	10.0641	7.21799	1.39431	+	0.195784	1	1.02253	0.604741	CCDC18	coiled-coil domain containing 18
422296	213.366	254.047	1.19067	-	0.195827	1	0.297441	0.694448	TMLHE	trimethyllysine hydroxylase, epsilon
418008	31.1203	39.4276	1.26694	-	0.196292	1	0.527413	1.95971	SGSM3	small G protein signaling modulator 3
771037	0.908166	1.13218	1.24666	-	0.196604	1	2.52521	2.15649	LOC771037	uncharacterized LOC771037
422673	3.26363	2.20214	1.48203	+	0.196748	1	0.75517	0.345841	PRDM5	PR domain containing 5
395147	35.9509	40.786	1.13449	-	0.196771	1	0.554938	1.63208	EIF2AK2	eukaryotic translation initiation factor 2-alpha kinase 2
776482	6.43327	7.96111	1.23749	-	0.197079	1	4.84538	6.24596	LOC776482	similar to mitochondrial ATP synthase alpha subunit
427542	1.89956	1.27278	1.49245	+	0.197373	1	0.730081	0.532306	LOC427542	similar to Olfactory receptor 1271
427492	229.464	254.703	1.10999	-	0.197381	1	4.98785	3.11405	GCNT3	glucosaminyl (N-acetyl) transferase 3, mucin type
424936	110.811	157.72	1.42332	-	0.19741	1	4.57345	21.2919	ALPI	alkaline phosphatase, intestinal
395561	20.94	23.1816	1.10705	-	0.197625	1	4.51835	1.54745	WNT4	wingless-type MMTV integration site family, member 4
418401	398.402	298.349	1.33536	+	0.197773	1	0.23841	0.28813	RPL24	ribosomal protein L24
768602	0.00882409	0.0753571	8.53993	-	0.197797	1	0.676698	2.76938	LOC768602	uncharacterized LOC768602
422996	110.571	129.326	1.16962	-	0.197842	1	0.29064	0.609979	ANO9	anoctamin 9
424560	15.9512	19.9412	1.25014	-	0.197984	1	1.38291	1.99748	TMEM125	transmembrane protein 125
420909	87.6228	100.288	1.14454	-	0.198077	1	1.33757	1.43801	RNF152	ring finger protein 152
424011	0.168689	0.0923844	1.82595	+	0.198113	1	1.28711	1.94882	ABCA12	ATP-binding cassette, sub-family A (ABC1), member 12
693259	0.196908	0.135032	1.45823	+	0.198146	1	0.88967	0.38659	B-NK	NK receptor-like
429337	6.05924	6.8842	1.13615	-	0.198156	1	3.35389	1.7972	APLNR	apelin receptor
424989	8.93221	11.4615	1.28316	-	0.198175	1	1.09643	2.46852	SLC7A14	solute carrier family 7 (orphan transporter), member 14
427655	0.597733	0.333933	1.78998	+	0.19824	1	1.44232	0.379924	BHLHA15	basic helix-loop-helix family, member a15
418422	11.0123	7.67284	1.43523	+	0.198258	1	1.38802	1.07511	C1H3orf52	chromosome 1 open reading frame, human C3orf52
396101	0.00903489	0.0734519	8.12981	-	0.198332	1	0.664155	1.4203	AVP	arginine vasopressin (neurophysin II, antidiuretic hormone, diabetes insipidus, neurohypophyseal)
768428	0.00925731	0.0534656	5.77549	-	0.198684	1	0.680377	1.13225	LOC768428	uncharacterized LOC768428
771425	0.00898523	0.0503233	5.60067	-	0.198684	1	0.644022	1.13699	LOC771425	uncharacterized LOC771425
419047	0.00903489	0.0364887	4.03865	-	0.198684	1	0.664155	0.874426	LOC419047	MANSC domain-containing protein 4-like
427923	0.00952699	0.0463729	4.86753	-	0.198684	1	0.646353	0.900966	LOC427923	sodium- and chloride-dependent GABA transporter 1-like
770292	0.00925731	0.0406927	4.39573	-	0.198684	1	0.680377	1.11806	PLA2G1B	phospholipase A2, major isoenzyme-like
770627	0.011012	0.0501844	4.55722	-	0.198684	1	0.776889	1.11281	LOC770627	similar to immunoglobulin-like receptor CHIR-A
422771	0.010167	0.0416548	4.09706	-	0.198684	1	0.817731	0.63803	GABRG1	gamma-aminobutyric acid (GABA) A receptor, gamma 1
770973	0.010167	0.0399877	3.93309	-	0.198684	1	0.817731	0.96388	LOC770973	uncharacterized LOC770973
424729	0.00895531	0.0540139	6.03149	-	0.198684	1	0.667921	2.21724	LOC424729	cytochrome P450 2J2-like
418604	0.00903489	0.0404324	4.47514	-	0.198684	1	0.664155	0.627579	KLHL34	kelch-like 34 (Drosophila)
427980	7.5655	5.80397	1.3035	+	0.198696	1	1.62124	1.18725	KCNE1	potassium voltage-gated channel, Isk-related family, member 1
424532	15.4028	11.2091	1.37413	+	0.198799	1	0.899774	0.645689	SSX2IP	synovial sarcoma, X breakpoint 2 interacting protein
374005	0.0912832	0.0259559	3.51685	+	0.198985	1	1.24982	1.00408	HCRT	hypocretin (orexin) neuropeptide precursor
395782	2.15251	1.56864	1.37221	+	0.199022	1	0.570045	0.89361	T	T, brachyury homolog (mouse)
771832	4.64351	6.12744	1.31957	-	0.199078	1	1.24167	2.78801	LOC771832	placenta growth factor-like
419816	6.83035	5.81839	1.17392	+	0.199081	1	1.54674	3.06973	RAB44	ras-related protein Rab-44-like
425258	18.819	20.5675	1.09291	-	0.19932	1	2.01715	4.3164	LOC425258	similar to FLJ20699 protein
419422	45.1327	49.9405	1.10652	-	0.199519	1	0.952175	2.17897	FAM132A	family with sequence similarity 132, member A
425290	80.5637	97.5486	1.21083	-	0.199635	1	2.35751	3.33928	MORN4	MORN repeat containing 4
424428	0.465068	0.303193	1.5339	+	0.199643	1	1.80898	0.708364	LOC424428	uncharacterized LOC424428
769066	20.3751	24.6226	1.20847	-	0.199787	1	1.03944	1.64934	TP53INP2	tumor protein p53 inducible nuclear protein 2
424053	0.891429	0.558597	1.59583	+	0.199791	1	1.12786	0.609616	C7H2orf66	chromosome 7 open reading frame, human C2orf66
776354	13.2742	9.04301	1.4679	+	0.199832	1	1.64684	1.88592	LOC776354	uncharacterized LOC776354
426179	28.7369	35.6358	1.24007	-	0.199837	1	0.330646	1.42609	LOC426179	stromal interaction molecule 1-like
770183	0.0932146	0.0411796	2.26361	+	0.199981	1	1.31508	0.867715	LOC770183	similar to T-cell receptor alpha chain V domain 1
777363	8.16911	10.6696	1.30609	-	0.199983	1	1.182	2.00525	LOC777363	similar to Cirrhosis, autosomal recessive 1A (human)
428090	87.7319	98.3379	1.12089	-	0.200085	1	0.486358	0.389851	ENDOD1	endonuclease domain containing 1
768927	0.0773831	0.1493	1.92936	-	0.200243	1	0.814901	0.789698	LOC768927	uncharacterized LOC768927
419759	70.6389	92.1479	1.30449	-	0.200367	1	0.670176	4.06278	ZBTB16	zinc finger and BTB domain containing 16
415811	36.207	26.1185	1.38626	+	0.20041	1	1.32201	1.40431	MPHOSPH6	M-phase phosphoprotein 6
422654	1.87124	2.1754	1.16254	-	0.200424	1	1.63022	0.639592	LOC422654	chemokine (C-X-C motif) ligand 1-like
414871	20.0334	23.6269	1.17937	-	0.20063	1	0.778321	0.837912	KCNH6	potassium voltage-gated channel, subfamily H (eag-related), member 6
768598	57.6638	67.6434	1.17307	-	0.200668	1	0.57893	0.759349	LOC768598	uncharacterized LOC768598
428855	1.78496	2.60439	1.45907	-	0.201158	1	0.633166	3.01732	LOC428855	uncharacterized LOC428855
404746	2.95995	2.13617	1.38563	+	0.201162	1	0.912166	0.496736	ST6GALNAC3	ST6 (alpha-N-acetyl-neuraminyl-2,3-beta-galactosyl-1,3)-N-acetylgalactosaminide alpha-2,6-sialyltransferase 3
776922	13.8739	16.2357	1.17023	-	0.201226	1	2.93541	2.30693	LOC776922	uncharacterized LOC776922
395844	1.91834	1.16212	1.65072	+	0.201253	1	0.247427	0.266869	ALDH1A2	aldehyde dehydrogenase 1 family, member A2
427814	177.599	212.524	1.19665	-	0.201602	1	2.40176	3.12433	GPRC5C	G protein-coupled receptor, family C, group 5, member C
430664	66.8275	80.0739	1.19822	-	0.201712	1	0.286927	1.49947	SGSM1	small G protein signaling modulator 1
429960	2.54603	2.29731	1.10826	+	0.201747	1	4.42568	6.1555	DOK3	docking protein 3
769543	0.0988525	0.0390118	2.53391	+	0.201899	1	0.563821	0.811377	LOC769543	similar to extracellular-superoxide dismutase (EC 1.15.1.1)
770683	79.775	97.6527	1.2241	-	0.202037	1	0.728957	2.07163	HIP1	huntingtin interacting protein 1
770551	0.0941123	0.0434403	2.16648	+	0.202178	1	0.906957	0.579344	POL	pol protein
418041	3.98005	3.4896	1.14054	+	0.202188	1	1.31792	3.99169	CARD10	caspase recruitment domain family, member 10
771586	3.44128	2.7042	1.27257	+	0.202212	1	0.706439	1.2485	TMEM154	transmembrane protein 154
428904	7.2883	5.20207	1.40104	+	0.202284	1	0.617362	0.540574	GPR68	G protein-coupled receptor 68
374017	0.104196	0.144583	1.38761	-	0.20251	1	0.78284	0.894263	BARX1	BARX homeobox 1
396166	0.234135	0.141713	1.65218	+	0.202712	1	0.482044	0.323587	RBP4	retinol binding protein 4, plasma
423203	195.043	218.063	1.11803	-	0.203087	1	0.720385	0.325629	SLC35C1	solute carrier family 35, member C1
422224	196.593	224.835	1.14365	-	0.203165	1	1.36726	1.31349	FAM162B	family with sequence similarity 162, member B
422197	890.061	1041.75	1.17042	-	0.203307	1	0.399796	0.684749	MPP1	membrane protein, palmitoylated 1, 55kDa
429501	136.894	160.159	1.16995	-	0.203344	1	2.28758	1.66161	GALNT6	UDP-N-acetyl-alpha-D-galactosamine:polypeptide N-acetylgalactosaminyltransferase 6 (GalNAc-T6)
771144	0.62528	0.387864	1.61211	+	0.203484	1	0.66007	0.384259	TGM6	transglutaminase 6
396395	2.5792	1.77874	1.45001	+	0.20355	1	1.13179	0.448848	KAL1	Kallmann syndrome 1 sequence
395723	559.312	409.862	1.36463	+	0.203879	1	0.748307	0.106805	EEF1B2	eukaryotic translation elongation factor 1 beta 2
424473	0.598163	0.416932	1.43468	+	0.203912	1	0.761683	1.5375	LOC424473	uncharacterized LOC424473
428612	0.999179	0.245943	4.06265	+	0.203917	1	23.5072	1.50802	OLIG3	oligodendrocyte transcription factor 3
770563	44.9804	53.2497	1.18384	-	0.203926	1	3.34147	4.15537	C28H19orf22	chromosome 28 open reading frame, human C19orf22
428823	0.220421	0.430306	1.9522	-	0.20424	1	0.355518	0.720948	LOC428823	similar to Nel-like 1
768986	0.103744	0.0373906	2.77459	+	0.204675	1	0.642417	0.436393	LOC768986	uncharacterized LOC768986
396533	194.433	225.852	1.16159	-	0.204836	1	1.36073	1.3342	GOT2	glutamic-oxaloacetic transaminase 2, mitochondrial (aspartate aminotransferase 2)
426023	236.143	283.289	1.19965	-	0.204979	1	1.99903	2.99506	LOC426023	poly(rC)-binding protein 2-like
422263	15.6384	18.3313	1.1722	-	0.205095	1	1.27618	1.22477	PCDH19	protocadherin 19
770663	22.3427	27.7251	1.2409	-	0.205107	1	2.07975	4.11192	SMPD2	sphingomyelin phosphodiesterase 2, neutral membrane (neutral sphingomyelinase)
424196	10.3069	13.8436	1.34314	-	0.205167	1	0.945985	2.69141	GJD3	gap junction protein, delta 3, 31.9kDa
417557	486.193	571.487	1.17543	-	0.205205	1	0.253844	0.236827	SLC43A2	solute carrier family 43, member 2
421701	17.6386	20.359	1.15423	-	0.205223	1	0.536544	1.52087	VNN1	vanin 1
419934	389.632	478.62	1.22839	-	0.205429	1	0.592528	1.3674	ATP2B4	ATPase, Ca++ transporting, plasma membrane 4
408043	103.455	117.493	1.13569	-	0.205568	1	0.628118	0.443226	LAMC2	laminin, gamma 2
772145	1.09772	0.705058	1.55692	+	0.205588	1	0.371571	0.542662	C4H4orf17	chromosome 4 open reading frame, human C4orf17
768640	0.352848	0.12152	2.90361	+	0.205833	1	4.04771	0.861851	LOC768640	uncharacterized LOC768640
419989	0.11122	0.0205917	5.40119	+	0.20587	1	2.91277	0.504075	GIP	gastric inhibitory polypeptide
768678	1.21856	0.681297	1.7886	+	0.205915	1	2.162	0.483551	LOC768678	uncharacterized LOC768678
424995	1.01238	0.716418	1.41311	+	0.20612	1	1.02682	0.468586	LRRIQ4	leucine-rich repeats and IQ motif containing 4
396452	134.318	160.88	1.19776	-	0.206146	1	1.77191	2.91152	PRNP	prion protein
770521	0.0968175	0.049074	1.97289	+	0.206197	1	1.34831	0.805862	FAM83A	family with sequence similarity 83, member A
373978	151.621	173.002	1.14101	-	0.206265	1	1.80821	1.16338	COL18A1	collagen, type XVIII, alpha 1
422131	14.1656	17.5321	1.23766	-	0.206266	1	0.47091	0.784615	MID2	midline 2
427423	13.752	9.97204	1.37905	+	0.206335	1	1.15427	0.590126	MTMR12	myotubularin related protein 12
404292	26.8458	32.3795	1.20613	-	0.206573	1	1.36372	2.26241	POLG	polymerase (DNA directed), gamma
419385	6.35126	7.77619	1.22435	-	0.206573	1	3.06648	3.31233	MEGF6	multiple EGF-like-domains 6
395081	38.1031	28.6429	1.33028	+	0.206695	1	0.834148	0.663736	TPX2	TPX2, microtubule-associated, homolog (Xenopus laevis)
426211	15.0242	17.0428	1.13436	-	0.206699	1	3.22847	2.23036	KAZN	kazrin, periplakin interacting protein
425454	44.0484	54.6202	1.24	-	0.206953	1	1.77278	3.96061	IGSF9	immunoglobulin superfamily, member 9
373960	1.67282	2.26146	1.35189	-	0.206977	1	0.283876	0.394016	SMYD1	SET and MYND domain containing 1
423779	2.89974	2.08842	1.38849	+	0.207029	1	0.893937	1.06683	ARHGAP22	Rho GTPase activating protein 22
771406	0.65537	0.979699	1.49488	-	0.207111	1	1.9763	2.48193	LOC771406	uncharacterized LOC771406
416923	0.0866432	0.187433	2.16327	-	0.207229	1	0.531381	1.00261	LOC416923	RPE-spondin-like
424387	36.8557	43.5899	1.18272	-	0.207263	1	3.08899	4.05613	PIGC	phosphatidylinositol glycan anchor biosynthesis, class C
771528	264.887	205.151	1.29118	+	0.208034	1	1.27481	0.461522	RPL38	ribosomal protein L38
424061	0.181781	0.0889028	2.04472	+	0.208122	1	0.610487	0.298562	BOLL	bol, boule-like (Drosophila)
418622	0.270422	0.168875	1.60131	+	0.208209	1	1.22558	2.67184	TMEM27	transmembrane protein 27
425008	208.757	243.211	1.16504	-	0.208409	1	0.882653	1.15708	SPTSSB	serine palmitoyltransferase, small subunit B
428856	0.197784	0.401656	2.03078	-	0.208569	1	0.27433	1.69926	P2RX3	purinergic receptor P2X, ligand-gated ion channel, 3
426170	4.55323	3.14539	1.44759	+	0.208587	1	1.23031	0.52035	GPX8	glutathione peroxidase 8 (putative)
419466	118.125	149.087	1.26211	-	0.208592	1	1.24727	4.24421	ATP13A2	ATPase type 13A2
426107	20.5017	15.3227	1.33799	+	0.208811	1	0.593902	0.209624	TRDV3	T cell receptor delta variable 3
776173	1.45113	1.19834	1.21095	+	0.208872	1	0.757757	1.31615	LOC776173	arf-GAP with coiled-coil, ANK repeat and PH domain-containing protein 1-like
425501	5.06711	5.9453	1.17331	-	0.208907	1	2.22705	1.3813	LOC425501	protein Shroom4-like
770738	0.125011	0.204215	1.63357	-	0.208985	1	1.50606	2.75803	LOC770738	similar to Pro-Pol-dUTPase polyprotein; RNaseH; dUTPase; integrase; protease; reverse transcriptase
770482	308.648	362.238	1.17363	-	0.209148	1	0.582332	0.763298	LOC770482	uncharacterized LOC770482
419074	74.2769	89.094	1.19948	-	0.209215	1	1.09946	1.90311	LOC419074	F-box/WD repeat-containing protein 7-like
423754	450.287	517.718	1.14975	-	0.209246	1	0.352149	0.575925	TLL2	tolloid-like 2
417595	21.8331	16.5437	1.31972	+	0.209599	1	0.344248	0.32299	SPECC1	sperm antigen with calponin homology and coiled-coil domains 1
768420	125.311	100.722	1.24413	+	0.209621	1	0.411479	0.238136	COTL1	coactosin-like 1 (Dictyostelium)
425846	43.7755	54.5117	1.24526	-	0.209655	1	1.2002	3.01034	MLL2	myeloid/lymphoid or mixed-lineage leukemia 2
772032	9.00508	7.22349	1.24664	+	0.209767	1	0.973672	0.550658	PTPN22	protein tyrosine phosphatase, non-receptor type 22 (lymphoid)
429330	35.5656	44.615	1.25444	-	0.209873	1	0.408662	1.64708	LOC429330	similar to Mll2 protein
769343	9.70933	12.2508	1.26176	-	0.209877	1	0.837451	1.84509	AP3B2	adaptor-related protein complex 3, beta 2 subunit
424349	30.4262	22.0161	1.382	+	0.209895	1	4.16542	1.52061	ATP6V1G3	ATPase, H+ transporting, lysosomal 13kDa, V1 subunit G3
770800	0.816065	0.431214	1.89248	+	0.210144	1	5.21937	1.89911	LOC770800	uncharacterized LOC770800
404532	0.120236	0.0289022	4.16011	+	0.21026	1	3.44689	0.927082	ZPBP2	zona pellucida binding protein 2
417009	43.902	52.3728	1.19295	-	0.210488	1	2.02034	3.02546	RNF215	ring finger protein 215
776080	0.179594	0.0924633	1.94233	+	0.210691	1	2.30464	1.39938	LOC776080	similar to similar to putative nuclear protein of bilaterial origin (16.8 kD) (1P391)
431646	2.79876	3.46027	1.23636	-	0.210834	1	0.29101	0.879429	LINGO2	leucine rich repeat and Ig domain containing 2
427774	173.426	202.57	1.16805	-	0.210949	1	0.215388	0.245543	PNPLA7	patatin-like phospholipase domain containing 7
418127	0.0963194	0.0625049	1.54099	+	0.21097	1	0.493341	2.58935	SLC13A4	solute carrier family 13 (sodium/sulfate symporters), member 4
769942	0.503006	0.288472	1.74369	+	0.211018	1	0.514088	1.0143	LOC769942	uncharacterized LOC769942
421543	0.0278992	0.0684662	2.45406	-	0.211068	1	0.571225	1.99698	AGT	angiotensinogen (serpin peptidase inhibitor, clade A, member 8)
422125	124.619	146.147	1.17275	-	0.211088	1	0.411203	0.703098	CASKIN2	CASK interacting protein 2
428881	0.123357	0.0716596	1.72143	+	0.211727	1	0.70851	0.633704	CHRM5	cholinergic receptor, muscarinic 5
423795	11.3135	8.20547	1.37877	+	0.211875	1	0.445155	0.33513	RPP30	ribonuclease P/MRP 30kDa subunit
420786	1.75806	1.0556	1.66546	+	0.211903	1	0.418615	0.243138	RAMP3	receptor (G protein-coupled) activity modifying protein 3
423820	0.762556	0.411564	1.85283	+	0.211918	1	1.79993	0.146378	LOC423820	uncharacterized LOC423820
770612	221.645	257.27	1.16073	-	0.212039	1	0.526561	0.920596	LOC770612	interferon-induced transmembrane protein 1-like
422259	15.9307	20.0054	1.25578	-	0.212201	1	2.30586	3.77425	TRMT12	tRNA methyltransferase 12 homolog (S. cerevisiae)
424033	22.3631	26.2169	1.17233	-	0.212243	1	1.02263	0.397122	LOC424033	aryl hydrocarbon receptor-like
423623	0.32434	0.201746	1.60767	+	0.212294	1	0.91284	0.440354	LOC423623	rap1 GTPase-GDP dissociation stimulator 1-like
417005	1.34194	1.96364	1.46329	-	0.212366	1	0.454874	1.8353	DUSP18	dual specificity phosphatase 18
416663	134.309	156.256	1.1634	-	0.212464	1	0.43111	0.753318	HMOX2	heme oxygenase (decycling) 2
770769	5.54106	3.71983	1.4896	+	0.212503	1	1.34673	1.04253	LOC770769	uncharacterized LOC770769
425391	0.152759	0.0737963	2.07002	+	0.21253	1	1.04753	0.769525	LOC425391	uncharacterized LOC425391
768418	1.9002	1.21152	1.56844	+	0.21264	1	1.46875	0.746981	LOC768418	zinc finger FYVE domain-containing protein 16-like
378924	0.727209	1.10966	1.52591	-	0.212727	1	0.597936	0.306816	HAL	histidine ammonia-lyase
770355	182.793	214.205	1.17184	-	0.212738	1	0.497753	0.68488	RBM47	RNA binding motif protein 47
771525	0.122342	0.220341	1.80102	-	0.212828	1	0.741398	0.97465	TFAP2D	transcription factor AP-2 delta (activating enhancer binding protein 2 delta)
422382	41.8692	32.8738	1.27363	+	0.212896	1	3.24642	1.75329	RNF128	ring finger protein 128
770565	12.6458	14.9217	1.17997	-	0.212913	1	3.06391	3.43995	LOC770565	similar to FLJ00011 protein
415922	181.383	220.249	1.21427	-	0.212924	1	1.44624	2.40665	LOC415922	guanylate-binding protein 4-like
430990	491.457	366.745	1.34005	+	0.212939	1	0.739679	0.627515	RPS20	ribosomal protein S20
426442	0.891963	1.2243	1.37259	-	0.213093	1	1.29103	1.61715	SBK1	SH3-binding domain kinase 1
416677	36.2261	44.5041	1.22851	-	0.2131	1	1.23504	3.01114	NRF1	nuclear respiratory factor 1
771151	0.319202	0.450512	1.41137	-	0.213253	1	0.705833	1.22943	LOC771151	uncharacterized LOC771151
418055	49.8611	57.226	1.14771	-	0.213376	1	1.57954	1.44078	RBFOX2	RNA binding protein, fox-1 homolog (C. elegans) 2
770713	0.114572	0.0493403	2.32209	+	0.21366	1	1.50141	0.686509	LMX1A	LIM homeobox transcription factor 1, alpha
422966	89.9408	109.868	1.22156	-	0.213935	1	1.39192	2.7806	C5H11orf9	chromosome 5 open reading frame, human C11orf9
417964	530.29	593.307	1.11884	-	0.21398	1	0.448777	0.899587	EMP1	epithelial membrane protein 1
772065	0.0286689	0.0690667	2.40912	-	0.214025	1	0.614769	0.838365	LOC772065	uncharacterized LOC772065
417201	127.954	146.256	1.14304	-	0.214073	1	0.422586	0.778677	LRRC8A	leucine rich repeat containing 8 family, member A
771921	0.152239	0.270638	1.77772	-	0.214212	1	0.485649	0.733715	LOC771921	similar to Rhodopsin
425993	0.0281768	0.0713563	2.53245	-	0.214222	1	0.618591	0.599999	LOC425993	uncharacterized LOC425993
424938	141.978	160.992	1.13392	-	0.214257	1	2.17613	1.51134	SLC12A9	solute carrier family 12 (potassium/chloride transporters), member 9
417420	46.6531	34.5504	1.35029	+	0.214273	1	1.2419	0.921563	KPNA2	karyopherin alpha 2 (RAG cohort 1, importin alpha 1)
374156	0.122317	0.0407236	3.00358	+	0.214337	1	1.12013	0.435625	DKK1	dickkopf homolog 1 (Xenopus laevis)
776055	1.25448	0.851047	1.47405	+	0.214384	1	0.556275	0.655726	LOC776055	uncharacterized LOC776055
770249	250.583	194.035	1.29143	+	0.214592	1	0.762605	0.58163	RPL29	ribosomal protein L29
417871	454.815	349.697	1.3006	+	0.214627	1	0.375176	0.168808	RPS16	ribosomal protein S16
428489	0.0300118	0.0717749	2.39156	-	0.214696	1	0.655037	0.847806	LOC428489	similar to PODXL2 protein
428452	1.45374	1.06098	1.3702	+	0.214897	1	1.02633	0.380924	XCR1	chemokine (C motif) receptor 1
422045	0.461104	0.556144	1.20611	-	0.214966	1	1.26655	0.738072	CRISP2	cysteine-rich secretory protein 2
425606	63.9729	70.7244	1.10554	-	0.215023	1	5.28682	3.85522	QPCTL	glutaminyl-peptide cyclotransferase-like
426510	0.0306518	0.0711859	2.3224	-	0.215086	1	1.27931	1.26185	LOC426510	uncharacterized LOC426510
770731	0.387569	0.137311	2.82256	+	0.215234	1	2.53077	0.351152	LOC770731	uncharacterized LOC770731
776596	2.01695	3.0078	1.49126	-	0.215368	1	0.560275	2.18313	LOC776596	heterogeneous nuclear ribonucleoprotein U-like protein 1-like
419095	15.6068	17.3573	1.11216	-	0.215528	1	0.510287	1.54554	LOC419095	uncharacterized LOC419095
421742	0.213252	0.114327	1.86528	+	0.215599	1	1.21697	0.462905	FAM26D	family with sequence similarity 26, member D
420015	77.0042	89.1376	1.15757	-	0.215778	1	2.24139	2.553	AOC3	amine oxidase, copper containing 3 (vascular adhesion protein 1)
428870	0.0272278	0.0756534	2.77854	-	0.215959	1	1.00951	0.760123	LOC428870	cytosolic phospholipase A2 epsilon-like
424467	14.3749	10.4538	1.37509	+	0.216036	1	0.990101	0.714996	VCAM1	vascular cell adhesion molecule 1
428071	1.16916	1.63925	1.40208	-	0.216118	1	0.200085	0.556215	CYSLTR2	cysteinyl leukotriene receptor 2
373981	52.0415	56.1445	1.07884	-	0.216183	1	4.1599	1.74477	HPSE	heparanase
777464	0.208668	0.113222	1.843	+	0.216194	1	2.00827	0.853431	LOC777464	similar to Golgi protein
768651	0.029383	0.074276	2.52786	-	0.216319	1	0.627693	1.32485	LOC768651	uncharacterized LOC768651
423095	1.70046	1.06698	1.59372	+	0.216531	1	2.94374	0.781314	SYT8	synaptotagmin VIII
422306	0.742862	0.419145	1.77233	+	0.216545	1	3.35749	0.845566	LOC422306	uncharacterized LOC422306
423929	6.4647	4.65643	1.38834	+	0.21658	1	1.29222	0.579024	GRK5	G protein-coupled receptor kinase 5
395424	120.271	91.1551	1.31941	+	0.216588	1	2.49422	0.985382	HINT1	histidine triad nucleotide binding protein 1
431201	38.4854	43.6242	1.13353	-	0.216661	1	1.53943	1.03123	PERLD1	per1-like domain containing 1
416096	20.7475	15.7757	1.31515	+	0.216723	1	0.85875	0.339745	SHQ1	SHQ1 homolog (S. cerevisiae)
417192	1.87391	1.28098	1.46287	+	0.216874	1	0.954338	0.813584	LOC417192	torsin family 1, member B-like
768875	0.196296	0.0709758	2.76567	+	0.216901	1	1.92915	0.659866	LOC768875	similar to metabotropic glutamate receptor 7
428834	0.204678	0.310471	1.51687	-	0.216964	1	1.1297	1.78521	PRLHR2	prolactin releasing peptide receptor-like
421376	10.5563	8.42701	1.25268	+	0.216976	1	0.37866	0.743376	NEK2	NIMA (never in mitosis gene a)-related kinase 2
424172	10.0972	7.50579	1.34526	+	0.217057	1	0.493253	0.273465	SPC25	SPC25, NDC80 kinetochore complex component, homolog (S. cerevisiae)
430550	0.0360777	0.0705289	1.95492	-	0.217081	1	1.22074	1.12971	HOXC10	homeobox C10
427964	26.1611	20.3348	1.28652	+	0.21727	1	0.96164	1.11505	GBE1	glucan (1,4-alpha-), branching enzyme 1
415333	0.29279	0.485416	1.6579	-	0.217377	1	0.654827	1.0534	NMB	neuromedin B
772335	0.313364	0.0701224	4.46881	+	0.217764	1	7.97601	0.365417	LOC772335	uncharacterized LOC772335
396449	0.210935	0.124644	1.69231	+	0.217905	1	1.61988	0.51447	RTBDN	retbindin
417629	31.3773	24.39	1.28648	+	0.217958	1	0.246313	0.205737	SKA2	spindle and kinetochore associated complex subunit 2
373990	13.5126	16.0869	1.19051	-	0.217971	1	1.04557	1.19866	TBX2	T-box 2
768462	0.155637	0.0785106	1.98237	+	0.218057	1	1.07682	1.10442	LOC768462	uncharacterized LOC768462
426566	48.6389	56.2086	1.15563	-	0.2181	1	3.87625	3.93998	OSBP	oxysterol binding protein
419192	7.6996	6.81402	1.12997	+	0.218146	1	2.58576	4.90793	WISP2	WNT1 inducible signaling pathway protein 2
395562	0.0284592	0.0877695	3.08405	-	0.218168	1	0.61696	1.88926	WNT11	wingless-type MMTV integration site family, member 11
420559	5.0862	6.24694	1.22821	-	0.218207	1	1.92956	4.72697	SAMD9L	sterile alpha motif domain containing 9-like
424846	42.7946	51.5864	1.20544	-	0.218384	1	1.85469	3.2764	SNED1	sushi, nidogen and EGF-like domains 1
776417	0.0273387	0.0854925	3.12716	-	0.218429	1	1.06403	2.06949	LOC776417	similar to CD163 molecule
429550	24.4348	29.2447	1.19685	-	0.218583	1	1.06876	1.02954	SLC39A14	solute carrier family 39 (zinc transporter), member 14
418614	115.784	137.376	1.18649	-	0.218706	1	3.03878	3.97429	RAI2	retinoic acid induced 2
423685	6.19817	4.27304	1.45053	+	0.218797	1	0.161498	0.281244	PBLD	phenazine biosynthesis-like protein domain containing
771087	0.066781	0.108259	1.6211	-	0.218839	1	1.49115	0.62346	CCDC36	coiled-coil domain containing 36
424105	17.557	13.272	1.32287	+	0.218945	1	1.04601	0.492461	ICOS	inducible T-cell co-stimulator
414144	21.3962	24.9788	1.16744	-	0.219233	1	4.28464	4.80335	FUS	fused in sarcoma
768398	5.76361	3.93844	1.46343	+	0.219251	1	1.52235	1.34058	LOC768398	similar to Coactosin-like 1 (Dictyostelium)
420485	0.0535752	0.104735	1.95492	-	0.219461	1	2.60147	1.48042	LOC420485	uncharacterized LOC420485
771697	0.567099	0.872847	1.53914	-	0.219518	1	0.455854	0.739261	LOC771697	similar to putative agmatinase
771479	0.0503555	0.0921938	1.83086	-	0.219586	1	2.0731	1.4835	LOC771479	uncharacterized LOC771479
431206	4.40983	5.18847	1.17657	-	0.219898	1	2.82835	2.108	LOC431206	similar to Transmembrane protein 16H
415687	234.631	286.114	1.21942	-	0.220012	1	1.83706	2.37157	FA2H	fatty acid 2-hydroxylase
428381	2.70042	3.62715	1.34318	-	0.220065	1	0.326886	0.33351	GPR20	G protein-coupled receptor 20
415305	0.052016	0.111284	2.13942	-	0.220068	1	1.68824	0.638243	ZP3	zona pellucida sperm-binding protein 3-like
428065	0.561287	0.89867	1.60109	-	0.22012	1	0.497244	0.732934	PCDH8	protocadherin 8
776943	0.0678274	0.126607	1.8666	-	0.220165	1	0.557803	0.712124	LOC776943	uncharacterized LOC776943
423930	19.8765	14.1777	1.40195	+	0.220253	1	1.07346	1.3898	RGS10	regulator of G-protein signaling 10
428203	0.0682854	0.128786	1.88599	-	0.220278	1	0.556805	0.658023	ADRA1A	adrenergic, alpha-1A-, receptor
770994	9.62881	8.81908	1.09182	+	0.22033	1	3.20131	6.76943	HEXDC	hexosaminidase (glycosyl hydrolase family 20, catalytic domain) containing
426167	0.153589	0.0831973	1.84608	+	0.220629	1	1.92492	1.17083	AKAP8	A kinase (PRKA) anchor protein 8
428702	0.789164	1.07633	1.36389	-	0.22068	1	0.956391	1.36658	LOC428702	gap junction alpha-3 protein-like
769209	2.16482	1.61568	1.33988	+	0.221161	1	1.34032	1.47608	LOC769209	uncharacterized LOC769209
424660	0.204349	0.124593	1.64013	+	0.221183	1	0.989762	0.540571	C8H1orf177	chromosome 8 open reading frame, human C1orf177
772026	32.2648	35.196	1.09085	-	0.221367	1	4.25328	2.58591	RPH3AL	rabphilin 3A-like (without C2 domains)
416223	2514.06	3227.29	1.2837	-	0.221478	1	0.643783	0.652917	CDHR2	cadherin-related family member 2
421849	13.5945	9.82444	1.38374	+	0.221554	1	0.990601	0.715521	TTK	TTK protein kinase
418269	9.43441	6.42944	1.46738	+	0.221605	1	0.851242	0.171452	CCDC58	coiled-coil domain containing 58
776227	0.27099	0.144063	1.88106	+	0.221738	1	0.886303	1.75112	LOC776227	similar to MGC82051 protein
427257	8.23867	5.66374	1.45463	+	0.22177	1	1.23194	1.02227	CZH9orf95	chromosome Z open reading frame, human C9orf95
396045	11.3272	13.3439	1.17804	-	0.221777	1	1.56715	1.61549	GLI1	GLI family zinc finger 1
768868	0.0561716	0.0109034	5.15177	+	0.221902	1	1.20049	0.859454	LOC768868	uncharacterized LOC768868
768894	0.0473048	0.0104239	4.53812	+	0.221902	1	0.73314	0.833257	LOC768894	similar to vest-1
771847	0.0512387	0.00933866	5.48672	+	0.221902	1	0.925813	0.752559	LOC771847	similar to immunoglobulin-like receptor CHIR-B5
427026	0.0501427	0.0109034	4.59883	+	0.221902	1	0.929957	0.859454	LOC427026	similar to immunoglobulin-like receptor CHIR-A2
396369	0.0484326	0.0103132	4.69617	+	0.221902	1	0.80429	0.749424	KCNJ3	potassium inwardly-rectifying channel, subfamily J, member 3
373958	0.0454674	0.00933866	4.86872	+	0.221902	1	0.758225	0.752559	IL2	interleukin 2
396467	0.0465223	0.0103132	4.51095	+	0.221902	1	0.468734	0.749424	ATP1A3	ATPase, Na+/K+ transporting, alpha 3 polypeptide
426542	0.0494099	0.0109691	4.50445	+	0.221902	1	0.928598	0.941939	LOC426542	leukocyte immunoglobulin-like receptor subfamily A member 2-like
777485	0.0482424	0.00893735	5.39784	+	0.221902	1	1.18072	0.699173	LOC777485	uncharacterized LOC777485
770360	0.0459822	0.0199649	2.30315	+	0.221902	1	0.76037	1.7323	LOC770360	uncharacterized LOC770360
776077	0.045885	0.0109691	4.1831	+	0.221902	1	1.04326	0.941939	LOC776077	uncharacterized LOC776077
769208	0.048867	0.00880139	5.55219	+	0.221902	1	1.40225	0.660791	LOC769208	similar to RNase H, putative
772131	0.0470195	0.0104239	4.51075	+	0.221902	1	0.763169	0.833257	LOC772131	uncharacterized LOC772131
771194	0.0466536	0.0103132	4.52367	+	0.221902	1	0.752512	0.749424	LOC771194	similar to n-twist
769762	0.046109	0.00933866	4.93743	+	0.221902	1	1.01879	0.752559	LOC769762	similar to pol
776137	0.0466835	0.0111439	4.18914	+	0.221902	1	0.464479	0.894265	LOC776137	uncharacterized LOC776137
428581	0.0478128	0.00994861	4.80598	+	0.221902	1	0.49602	0.750695	WDR64	WD repeat domain 64
425260	0.0463911	0.00880139	5.27089	+	0.221902	1	0.760921	0.660791	LOC425260	similar to immunoglobulin-like receptor CHIR-B4
424822	0.0451745	0.0103132	4.38025	+	0.221902	1	3.32077	0.749424	RBP2	retinol binding protein 2, cellular
777422	0.974923	1.21287	1.24407	-	0.221925	1	0.951897	1.38289	LOC777422	similar to gag/env fusion protein
428669	0.23233	0.307884	1.3252	-	0.222126	1	0.916262	0.899577	TDRD6	tudor domain containing 6
423132	20.1828	22.949	1.13705	-	0.222327	1	3.16736	2.74688	SERPING1	serpin peptidase inhibitor, clade G (C1 inhibitor), member 1, (angioedema, hereditary)
395251	3.44435	2.51315	1.37053	+	0.222337	1	1.2051	0.950737	NSG1	LZ1
419521	63.8081	53.7807	1.18645	+	0.222621	1	0.808943	1.10652	RASSF2	Ras association (RalGDS/AF-6) domain family member 2
772228	1.24191	0.690245	1.79923	+	0.22263	1	0.751596	0.362889	LOC772228	uncharacterized LOC772228
424561	173.309	198.445	1.14503	-	0.223008	1	2.13015	1.40894	LRRC19	leucine rich repeat containing 19
427315	37.7267	29.0599	1.29824	+	0.223306	1	1.96499	0.73988	ZFYVE16	zinc finger, FYVE domain containing 16
421439	54.7789	63.8671	1.16591	-	0.223348	1	0.844813	1.10947	SLC29A1	solute carrier family 29 (nucleoside transporters), member 1
421858	45.581	50.2678	1.10282	-	0.223485	1	1.24339	0.925693	HTR1B	5-hydroxytryptamine (serotonin) receptor 1B
426785	0.0669365	0.0199649	3.35272	+	0.223565	1	1.33144	1.6894	INDOL1	indoleamine-pyrrole 2,3 dioxygenase-like 1
425663	25.775	30.3985	1.17938	-	0.223601	1	0.846434	1.32031	LOC425663	selenium-binding protein 1-like
395753	2.67706	1.91767	1.396	+	0.224188	1	0.890739	0.46863	MAP6	microtubule-associated protein 6
373961	408.343	459.203	1.12455	-	0.22422	1	0.380007	0.466862	HDAC1	histone deacetylase 1
424918	11.2076	9.26272	1.20997	+	0.22427	1	0.667443	1.43727	LOC424918	uncharacterized LOC424918
770209	182.698	138.406	1.32001	+	0.224637	1	8.4648	2.71726	C5H11orf96	chromosome 5 open reading frame, human C11orf96
768654	53.9355	57.4845	1.0658	-	0.224772	1	0.965305	2.8576	CZH9orf150	chromosome Z open reading frame, human C9orf150
396025	96.8326	109.161	1.12732	-	0.224812	1	0.169869	0.284419	XDH	xanthine dehydrogenase
420935	5.03126	3.37424	1.49108	+	0.224982	1	0.37748	0.393423	ADCY2	adenylate cyclase 2 (brain)
419856	33.7463	38.9655	1.15466	-	0.225035	1	1.68254	1.66892	CD34	CD34 molecule
419669	28.8274	33.7377	1.17034	-	0.225123	1	1.68882	1.80855	RNF19B	ring finger protein 19B
418545	3965.61	4884.67	1.23176	-	0.225165	1	0.51573	0.70773	CBS	cystathionine-beta-synthase
417408	11.2805	7.88384	1.43084	+	0.225214	1	1.16245	1.27941	ATAD5	ATPase family, AAA domain containing 5
425109	0.25426	0.161954	1.56995	+	0.225251	1	0.713509	0.775942	LOC425109	similar to RNA polymerase transcriptional regulation mediator, subunit 6 homolog (Activator-recruited cofactor 33 kDa component) (ARC33) (NY-REN-28 antigen)
769384	0.47187	0.284353	1.65945	+	0.225291	1	1.19336	0.49359	LOC769384	C-type lectin domain family 2 member D-like
427553	0.474905	0.27436	1.73096	+	0.225296	1	1.13435	0.414044	CDH8	cadherin 8, type 2
776711	0.335613	0.187463	1.79029	+	0.225439	1	2.00995	0.306656	CHIR-B2	immunoglobulin-like receptor CHIR-B2
776350	3.49805	4.37581	1.25093	-	0.225479	1	1.37717	1.62868	PCDHGB5	protocadherin gamma subfamily B, 5
420039	0.411292	0.214741	1.9153	+	0.22548	1	2.14133	0.791592	LOC420039	keratin, type I cytoskeletal 42-like
418970	3.01305	2.17854	1.38306	+	0.225684	1	0.345091	0.723103	SLC35F2	solute carrier family 35, member F2
419077	126.257	142.832	1.13127	-	0.226	1	3.58304	2.43533	SMPD1	sphingomyelin phosphodiesterase 1, acid lysosomal
770570	0.409119	0.265489	1.541	+	0.226165	1	0.919415	0.281191	LOC770570	uncharacterized LOC770570
416241	8.55607	6.2626	1.36622	+	0.22644	1	0.375615	0.108939	LSM11	LSM11, U7 small nuclear RNA associated
416834	35.7955	42.6356	1.19109	-	0.226499	1	0.182971	0.411965	ABCB9	ATP-binding cassette, sub-family B (MDR/TAP), member 9
415487	32.9851	38.7315	1.17421	-	0.22652	1	3.15674	2.84788	PLIN1	perilipin 1
769373	48.9507	53.2015	1.08684	-	0.226563	1	7.98824	5.52457	TYSND1	trypsin domain containing 1
770173	0.622071	0.956172	1.53708	-	0.226586	1	0.752298	1.2473	KCNS1	potassium voltage-gated channel, delayed-rectifier, subfamily S, member 1
416473	16.7572	12.1025	1.38461	+	0.226841	1	0.39252	0.641464	IQCE	IQ motif containing E
395363	0	0.0293035	-	-	0.226879	1	0	1.35487	DEFB1	defensin, beta 1
428487	0	0.0303887	-	-	0.226879	1	0	1.35375	CDH9	cadherin 9, type 2 (T1-cadherin)
771630	0	0.0318426	-	-	0.226879	1	0	1.55661	RIPPLY1	ripply1 homolog (zebrafish)
770640	0	0.0318426	-	-	0.226879	1	0	1.55661	LOC770640	uncharacterized LOC770640
769127	0	0.0218067	-	-	0.226879	1	0	1.71891	LOC769127	similar to APCDD1 homologue
769858	0	0.0218067	-	-	0.226879	1	0	1.71891	LOC769858	uncharacterized LOC769858
776219	0	0.0196519	-	-	0.226879	1	0	0.693227	C5H14orf38	chromosome 5 open reading frame, human C14orf38
430257	0	0.0178747	-	-	0.226879	1	0	1.39835	LOC430257	uncharacterized LOC430257
768738	0	0.0181401	-	-	0.226879	1	0	0.655524	LOC768738	uncharacterized LOC768738
428800	0	0.0192253	-	-	0.226879	1	0	0.700281	CD8A	CD8a molecule
769851	0	0.0192253	-	-	0.226879	1	0	0.700281	LOC769851	uncharacterized LOC769851
422251	0	0.019761	-	-	0.226879	1	0	0.701388	ZIC3	Zic family member 3 heterotaxy 1 (odd-paired homolog, Drosophila)
425493	0	0.019761	-	-	0.226879	1	0	0.701388	LOC425493	similar to T-cell receptor alpha chain V domain 1
426531	0	0.030387	-	-	0.226879	1	0	1.56418	LOC426531	uncharacterized LOC426531
770844	0	0.0204169	-	-	0.226879	1	0	0.799399	VGLL1	vestigial like 1 (Drosophila)
769064	0	0.0204169	-	-	0.226879	1	0	0.799399	LOC769064	uncharacterized LOC769064
772042	0	0.0193964	-	-	0.226879	1	0	0.701956	LOC772042	uncharacterized LOC772042
771272	0	0.0197705	-	-	0.226879	1	0	0.766278	LOC771272	similar to dopamine beta-hydroxylase
428533	0	0.0220473	-	-	0.226879	1	0	0.80978	OPRK1	opioid receptor, kappa 1
769221	0	0.0220473	-	-	0.226879	1	0	0.80978	LOC769221	uncharacterized LOC769221
417849	0	0.0192506	-	-	0.226879	1	0	0.669522	BEST3	bestrophin 3
769408	0	0.0192506	-	-	0.226879	1	0	0.669522	LOC769408	uncharacterized LOC769408
776646	0	0.0192506	-	-	0.226879	1	0	0.669522	LOC776646	uncharacterized LOC776646
420862	0	0.0421995	-	-	0.226879	1	0	1.74845	OFCC1	orofacial cleft 1 candidate 1
414337	0	0.0421995	-	-	0.226879	1	0	1.74845	CATHL3	cathelicidin antimicrobial peptide
768560	0	0.01875	-	-	0.226879	1	0	0.654539	LOC768560	similar to ProSAPiP1 protein
769548	0	0.01875	-	-	0.226879	1	0	0.654539	LOC769548	uncharacterized LOC769548
771622	0	0.0191146	-	-	0.226879	1	0	0.653868	LOC771622	similar to Potassium voltage-gated channel, subfamily H (eag-related), member 7
769180	0	0.0182492	-	-	0.226879	1	0	0.664814	LOC769180	uncharacterized LOC769180
770419	0	0.0325478	-	-	0.226879	1	0	1.59944	LOC770419	uncharacterized LOC770419
770872	0	0.0193612	-	-	0.226879	1	0	0.713593	LOC770872	uncharacterized LOC770872
428503	0	0.0204826	-	-	0.226879	1	0	0.766638	POLS	polymerase (DNA directed) sigma
768626	0	0.0204826	-	-	0.226879	1	0	0.766638	LOC768626	uncharacterized LOC768626
769962	0	0.0204826	-	-	0.226879	1	0	0.766638	LOC769962	uncharacterized LOC769962
776347	0	0.0204826	-	-	0.226879	1	0	0.766638	LOC776347	uncharacterized LOC776347
776538	0	0.0280579	-	-	0.226879	1	0	1.24454	LOC776538	similar to fragile X mental retardation, autosomal homolog 1
418771	0	0.0198717	-	-	0.226879	1	0	0.741278	LOC418771	uncharacterized LOC418771
430101	0	0.0219383	-	-	0.226879	1	0	1.88388	LOC430101	uncharacterized LOC430101
431500	0	0.0219383	-	-	0.226879	1	0	1.88388	LOC431500	similar to immunoglobulin-like receptor CHIR-B
431350	0	0.0215678	-	-	0.226879	1	0	0.798478	LOC431350	feather keratin Cos1-1/Cos1-3/Cos2-1-like
769328	0	0.020242	-	-	0.226879	1	0	0.747823	LOC769328	uncharacterized LOC769328
776028	0	0.0205917	-	-	0.226879	1	0	0.77309	LOC776028	similar to enterophilin-1
769213	0	0.018886	-	-	0.226879	1	0	0.670156	LOC769213	uncharacterized LOC769213
770039	0	0.018886	-	-	0.226879	1	0	0.670156	LOC770039	antigen WC1.1-like
777232	0	0.018886	-	-	0.226879	1	0	0.670156	LOC777232	similar to MGC81165 protein
[truncated: 17,490 more rows]
